# Supplementary material for: Identification and functional characterization of the putative members of the CTDK-1 kinase complex as regulators of growth and development in Aspergillus nidulans and Aspergillus fumigatus
Source: mBio. 2023 Nov 9;14(6):e02452-23. doi: 10.1128/mbio.02452-23 (PMC10746219; doi:10.1128/mbio.02452-23)
Supplement: Table S1 — Probable FlpA, Stk47, and FlpB orthologs identified by BLAST analyses. [file mbio.02452-23-s0004.xlsx]

## Sheet: An10640-FlpA
	Taxonomy				Species	FlpA							Color key
	Phylum	Class	Order	Genus		Length	Score	Coverage	E value	Reverse retrieval at AspGD	Accession code
	Ascomycota	Eurotiomycetes	Eurotiales	Aspergillus	Aspergilus nidulans	392	815	1	0.0	AN10640/FlpA	CBF80983.1		Eurotiomycetes
	Ascomycota	Eurotiomycetes	Eurotiales	Aspergillus	Aspergillus mulundensis	392	702	0.97	0.0	AN10640/FlpA	XP_026600908.1		Dothideomycetes
	Ascomycota	Eurotiomycetes	Eurotiales	Aspergillus	Aspergillus avenaceus	384	595	1	0.0	AN10640/FlpA	KAE8150760.1		Leotiomycetes
	Ascomycota	Eurotiomycetes	Eurotiales	Aspergillus	Aspergillus alliaceus	388	590	1	0.0	AN10640/FlpA	XP_031895587.1		Sordariomycetes
	Ascomycota	Eurotiomycetes	Eurotiales	Aspergillus	Aspergillus lentulus	397	590	0.97	0.0	AN10640/FlpA	XP_033417245.1		Pezizomycetes
	Ascomycota	Eurotiomycetes	Eurotiales	Aspergillus	Aspergillus udagawae	395	589	0.97	0.0	AN10640/FlpA	GFF42870.1		Orbiliomycetes
	Ascomycota	Eurotiomycetes	Eurotiales	Aspergillus	Aspergillus coremiiformis	388	589	1	0.0	AN10640/FlpA	KAE8349350.1		Schizosaccharomycetes
	Ascomycota	Eurotiomycetes	Eurotiales	Aspergillus	Aspergillus parasiticus	388	585	0.97	0.0	AN10640/FlpA	KAB8206465.1		Saccharomycetes
	Ascomycota	Eurotiomycetes	Eurotiales	Aspergillus	Aspergillus caelatus	388	585	0.97	0.0	AN10640/FlpA	XP_031928548.1		Pneumocystidomycetes
	Ascomycota	Eurotiomycetes	Eurotiales	Aspergillus	Aspergillus minisclerotigenes	388	585	0.97	0.0	AN10640/FlpA	KAB8268921.1		Taphrinomycetes
	Ascomycota	Eurotiomycetes	Eurotiales	Aspergillus	Aspergillus oryzae	388	583	0.97	0.0	AN10640/FlpA	XP_023091603.1		Agaricomycetes
	Ascomycota	Eurotiomycetes	Eurotiales	Aspergillus	Aspergillus pseudotamarii	388	583	0.97	0.0	AN10640/FlpA	XP_031910083.1		Dacrymycetes
	Ascomycota	Eurotiomycetes	Eurotiales	Aspergillus	Aspergillus novoparasiticus	388	582	0.97	0.0	AN10640/FlpA	KAB8223886.1		Tremellomycetes
	Ascomycota	Eurotiomycetes	Eurotiales	Aspergillus	Aspergillus clavatus	394	582	0.97	0.0	AN10640/FlpA	XP_001269458.1		Pucciniomycetes
	Ascomycota	Eurotiomycetes	Eurotiales	Aspergillus	Aspergillus sergii	388	582	0.97	0.0	AN10640/FlpA	KAE8331253.1		Mixiomycetes
	Ascomycota	Eurotiomycetes	Eurotiales	Aspergillus	Aspergillus bombycis	388	581	0.97	0.0	AN10640/FlpA	XP_022387904.1		Zoopagomycetes
	Ascomycota	Eurotiomycetes	Eurotiales	Aspergillus	Aspergillus novofumigatus	397	580	0.97	0.0	AN10640/FlpA	XP_024683170.1		Mortierellomycetes
	Ascomycota	Eurotiomycetes	Eurotiales	Aspergillus	Aspergillus pseudonomius	388	580	0.97	0.0	AN10640/FlpA	XP_031942604.1		Endogonomycetes
	Ascomycota	Eurotiomycetes	Eurotiales	Aspergillus	Aspergillus candidus	387	580	0.99	0.0	AN10640/FlpA	XP_024673169.1		Mucoromycetes
	Ascomycota	Eurotiomycetes	Eurotiales	Aspergillus	Aspergillus turcosus	444	580	0.97	0.0	AN10640/FlpA	RLL93120.1		Lecanoromycetes
	Ascomycota	Eurotiomycetes	Eurotiales	Aspergillus	Aspergillus fischeri	399	579	0.97	0.0	AN10640/FlpA	XP_001264964.1		Xylonomycetes
	Ascomycota	Eurotiomycetes	Eurotiales	Aspergillus	Aspergillus taichungensis	389	579	0.99	0.0	AN10640/FlpA	PLN84611.1		Neolectomycetes
	Ascomycota	Eurotiomycetes	Eurotiales	Aspergillus	Aspergillus leporis	388	579	0.97	0.0	AN10640/FlpA	KAB8070085.1
	Ascomycota	Eurotiomycetes	Eurotiales	Aspergillus	Aspergillus bertholletius	388	578	0.97	0.0	AN10640/FlpA	KAE8378681.1
	Ascomycota	Eurotiomycetes	Eurotiales	Aspergillus	Aspergillus ochraceoroseus	415	578	0.97	0.0	AN10640/FlpA	KKK12442.1
	Ascomycota	Eurotiomycetes	Eurotiales	Aspergillus	Aspergillus tanneri	388	577	0.97	0.0	AN10640/FlpA	THC90048.1
	Ascomycota	Eurotiomycetes	Eurotiales	Aspergillus	Aspergillus fumigatus	399	575	0.97	0.0	AN10640/FlpA	OXN23528.1
	Ascomycota	Eurotiomycetes	Eurotiales	Aspergillus	Aspergillus vadensis	419	574	0.97	0.0	AN10640/FlpA	XP_025560099.1
	Ascomycota	Eurotiomycetes	Eurotiales	Aspergillus	Aspergillus campestris	390	573	1	0.0	AN10640/FlpA	XP_024691073.1
	Ascomycota	Eurotiomycetes	Eurotiales	Aspergillus	Aspergillus thermomutatus	393	570	0.97	0.0	AN10640/FlpA	XP_026612703.1
	Ascomycota	Eurotiomycetes	Eurotiales	Aspergillus	Aspergillus terreus	398	569	0.96	0.0	AN10640/FlpA	GES60397.1
	Ascomycota	Eurotiomycetes	Eurotiales	Aspergillus	Aspergillus sclerotioniger	379	568	0.97	0.0	AN10640/FlpA	XP_025464770.1
	Ascomycota	Eurotiomycetes	Eurotiales	Aspergillus	Aspergillus sclerotiicarbonarius	379	566	0.97	0.0	AN10640/FlpA	PYI04215.1
	Ascomycota	Eurotiomycetes	Eurotiales	Aspergillus	Aspergillus ellipticus	390	565	0.97	0.0	AN10640/FlpA	PYH90834.1
	Ascomycota	Eurotiomycetes	Eurotiales	Aspergillus	Aspergillus wentii	387	563	0.97	0.0	AN10640/FlpA	OJJ35668.1
	Ascomycota	Eurotiomycetes	Eurotiales	Aspergillus	Aspergillus homomorphus	394	562	1	0.0	AN10640/FlpA	XP_025550557.1
	Ascomycota	Eurotiomycetes	Eurotiales	Aspergillus	Aspergillus heteromorphus	391	561	0.96	0.0	AN10640/FlpA	XP_025403718.1
	Ascomycota	Eurotiomycetes	Eurotiales	Aspergillus	Aspergillus carbonarius	379	561	0.97	0.0	AN10640/FlpA	OOF96155.1
	Ascomycota	Eurotiomycetes	Eurotiales	Aspergillus	Aspergillus phoenicis	380	558	0.91	0.0	AN10640/FlpA	RDK45046.1
	Ascomycota	Eurotiomycetes	Eurotiales	Aspergillus	Aspergillus niger	380	557	0.91	0.0	AN10640/FlpA	XP_001392032.1
	Ascomycota	Eurotiomycetes	Eurotiales	Aspergillus	Aspergillus aculeatinus	398	556	0.97	0.0	AN10640/FlpA	XP_025499779.1
	Ascomycota	Eurotiomycetes	Eurotiales	Aspergillus	Aspergillus neoniger	419	555	0.91	0.0	AN10640/FlpA	XP_025478742.1
	Ascomycota	Eurotiomycetes	Eurotiales	Aspergillus	Aspergillus piperis	419	555	0.91	0.0	AN10640/FlpA	XP_025513412.1
	Ascomycota	Eurotiomycetes	Eurotiales	Aspergillus	Aspergillus brunneoviolaceus	384	554	0.97	0.0	AN10640/FlpA	XP_025440802.1
	Ascomycota	Eurotiomycetes	Eurotiales	Aspergillus	Aspergillus costaricaensis	419	554	0.91	0.0	AN10640/FlpA	XP_025543009.1
	Ascomycota	Eurotiomycetes	Eurotiales	Aspergillus	Aspergillus eucalypticola	419	554	0.91	0.0	AN10640/FlpA	XP_025390980.1
	Ascomycota	Eurotiomycetes	Eurotiales	Aspergillus	Aspergillus kawachii	419	554	0.91	0.0	AN10640/FlpA	BCR94289.1
	Ascomycota	Eurotiomycetes	Eurotiales	Aspergillus	Aspergillus japonicus	385	553	0.97	0.0	AN10640/FlpA	XP_025524387.1
	Ascomycota	Eurotiomycetes	Eurotiales	Aspergillus	Aspergillus fijiensis	409	550	1	0.0	AN10640/FlpA	RAK72875.1
	Ascomycota	Eurotiomycetes	Eurotiales	Aspergillus	Aspergillus saccharolyticus	407	550	0.97	0.0	AN10640/FlpA	XP_025428623.1
	Ascomycota	Eurotiomycetes	Eurotiales	Aspergillus	Aspergillus ibericus	379	550	0.91	0.0	AN10640/FlpA	XP_025579276.1
	Ascomycota	Eurotiomycetes	Eurotiales	Aspergillus	Aspergillus luchuensis	419	550	0.91	0.0	AN10640/FlpA	OJZ83487.1
	Ascomycota	Eurotiomycetes	Eurotiales	Aspergillus	Aspergillus brasiliensis	380	549	0.91	0.0	AN10640/FlpA	OJJ72977.1
	Ascomycota	Eurotiomycetes	Eurotiales	Aspergillus	Aspergillus cristatus	396	548	0.93	0.0	AN10640/FlpA	ODM23674.1
	Ascomycota	Eurotiomycetes	Eurotiales	Aspergillus	Aspergillus violaceofuscus	409	547	0.97	0.0	AN10640/FlpA	PYI19850.1
	Ascomycota	Eurotiomycetes	Eurotiales	Aspergillus	Aspergillus uvarum	407	547	0.97	0.0	AN10640/FlpA	XP_025494114.1
	Ascomycota	Eurotiomycetes	Eurotiales	Aspergillus	Aspergillus glaucus	396	545	0.93	0.0	AN10640/FlpA	XP_022406064.1
	Ascomycota	Eurotiomycetes	Eurotiales	Aspergillus	Aspergillus indologenus	407	543	0.97	0.0	AN10640/FlpA	PYI32323.1
	Ascomycota	Eurotiomycetes	Eurotiales	Aspergillus	Aspergillus tubingensis	433	543	0.91	0.0	AN10640/FlpA	OJI82379.1
	Ascomycota	Eurotiomycetes	Eurotiales	Aspergillus	Aspergillus ruber	396	541	0.95	0.0	AN10640/FlpA	EYE99623.1
	Ascomycota	Eurotiomycetes	Eurotiales	Aspergillus	Aspergillus sclerotialis	403	538	0.92	0.0	AN10640/FlpA	RJE23897.1
	Ascomycota	Eurotiomycetes	Eurotiales	Penicillium	Penicillium decumbens	387	533	0.96	0.0	AN10640/FlpA	OQD73288.1
	Ascomycota	Eurotiomycetes	Eurotiales	Aspergillus	Aspergillus steynii	399	526	0.98	0.0	AN10640/FlpA	XP_024700730.1
	Ascomycota	Eurotiomycetes	Eurotiales	Penicillium	Penicillium solitum	378	514	0.98	0.0	AN10640/FlpA	OQD98899.1
	Ascomycota	Eurotiomycetes	Eurotiales	Penicillium	Penicillium coprophilum	382	511	0.94	0.0	AN10640/FlpA	OQE45959.1
	Ascomycota	Eurotiomycetes	Eurotiales	Monascus	Monascus purpureus	385	510	0.94	0.0	AN10640/FlpA	TQB73965.1
	Ascomycota	Eurotiomycetes	Eurotiales	Penicillium	Penicillium flavigenum	382	510	0.94	0.0	AN10640/FlpA	OQE22171.1
	Ascomycota	Eurotiomycetes	Eurotiales	Penicillium	Penicillium polonicum	384	510	0.94	0.0	AN10640/FlpA	OQD66062.1
	Ascomycota	Eurotiomycetes	Eurotiales	Penicillium	Penicillium nordicum	382	509	0.94	0.0	AN10640/FlpA	KOS39770.1
	Ascomycota	Eurotiomycetes	Eurotiales	Penicillium	Penicillium nalgiovense	382	508	0.97	0.0	AN10640/FlpA	OQE87959.1
	Ascomycota	Eurotiomycetes	Eurotiales	Penicillium	Penicillium camemberti	382	506	0.94	0.0	AN10640/FlpA	CRL27876.1
	Ascomycota	Eurotiomycetes	Eurotiales	Penicillium	Penicillium rubens	382	505	0.94	0.0	AN10640/FlpA	XP_002565112.1
	Ascomycota	Eurotiomycetes	Eurotiales	Penicillium	Penicillium roqueforti	382	504	0.94	0.0	AN10640/FlpA	CDM35535.1
	Ascomycota	Eurotiomycetes	Eurotiales	Byssochlamys	Byssochlamys spectabilis	378	493	0.97	5e-177	AN10640/FlpA	XP_028487866.1
	Ascomycota	Eurotiomycetes	Eurotiales	Penicillium	Penicillium oxalicum	383	488	1	4e-175	AN10640/FlpA	EPS27492.1
	Ascomycota	Eurotiomycetes	Onygenales	Blastomyces	Blastomyces gilchristii	391	483	1	8e-173	AN10640/FlpA	XP_031579694.1
	Ascomycota	Eurotiomycetes	Eurotiales	Penicillium	Penicillium arizonense	380	481	0.94	3e-172	AN10640/FlpA	XP_022486779.1
	Ascomycota	Eurotiomycetes	Onygenales	Paracoccidioides	Paracoccidioides brasiliensis	391	473	1	7e-169	AN10640/FlpA	XP_010757191.1
	Ascomycota	Eurotiomycetes	Eurotiales	Elaphomyces	Elaphomyces granulatus	392	472	1	1e-168	AN10640/FlpA	OXV11159.1
	Ascomycota	Eurotiomycetes	Onygenales	Emmonsia	Emmonsia crescens	391	472	0.93	1e-168	AN10640/FlpA	PGH32975.1
	Ascomycota	Eurotiomycetes	Onygenales	Paracoccidioides	Paracoccidioides lutzii	391	470	1	8e-168	AN10640/FlpA	XP_002789864.1
	Ascomycota	Eurotiomycetes	Onygenales	Paracoccidioides	Penicillium brasilianum	389	469	0.92	2e-167	AN10640/FlpA	CEJ54622.1
	Ascomycota	Eurotiomycetes	Onygenales	Blastomyces	Blastomyces silverae	391	468	0.93	3e-167	AN10640/FlpA	KLJ13192.1
	Ascomycota	Eurotiomycetes	Onygenales	Helicocarpus	Helicocarpus griseus	391	468	0.93	5e-167	AN10640/FlpA	PGG99283.1
	Ascomycota	Eurotiomycetes	Onygenales	Emergomyces	Emergomyces pasteurianus	391	467	0.92	1e-166	AN10640/FlpA	OJD20063.1
	Ascomycota	Eurotiomycetes	Eurotiales	Penicilliopsis	Penicilliopsis zonata	415	468	1	1e-166	AN10640/FlpA	XP_022578649.1
	Ascomycota	Eurotiomycetes	Onygenales	Blastomyces	Blastomyces parvus	391	465	0.92	4e-166	AN10640/FlpA	PGH04164.1
	Ascomycota	Eurotiomycetes	Onygenales	Histoplasma	Histoplasma capsulatum	391	459	0.97	8e-164	AN10640/FlpA	EEH03756.1
	Ascomycota	Eurotiomycetes	Onygenales	Blastomyces	Blastomyces percursus	391	459	0.93	1e-163	AN10640/FlpA	OJD21619.1
	Ascomycota	Eurotiomycetes	Eurotiales	Penicillium	Penicillium steckii	409	458	0.92	7e-163	AN10640/FlpA	OQE26510.1
	Ascomycota	Eurotiomycetes	Eurotiales	Penicillium	Penicillium vulpinum	363	451	0.98	5e-161	AN10640/FlpA	OQD95788.1
	Ascomycota	Eurotiomycetes	Onygenales	Trichophyton	Trichophyton tonsurans	436	453	1	2e-160	AN10640/FlpA	EGD96306.1
	Ascomycota	Eurotiomycetes	Onygenales	Polytolypa	Polytolypa hystricis	413	451	0.95	4e-160	AN10640/FlpA	PGH15513.1
	Ascomycota	Eurotiomycetes	Onygenales	Trichophyton	Trichophyton interdigitale	455	453	1	4e-160	AN10640/FlpA	KAF3892410.1
	Ascomycota	Eurotiomycetes	Onygenales	Trichophyton	Trichophyton rubrum	441	452	1	6e-160	AN10640/FlpA	EZF98400.1
	Ascomycota	Eurotiomycetes	Eurotiales	Talaromyces	Talaromyces stipitatus	450	445	0.93	4e-157	AN10640/FlpA	XP_002484989.1
	Ascomycota	Eurotiomycetes	Eurotiales	Talaromyces	Talaromyces marneffei	392	441	0.94	2e-156	AN10640/FlpA	XP_002149202.1
	Ascomycota	Eurotiomycetes	Onygenales	Emmonsia	Emmonsia sp. CAC-2015a	391	439	0.9	1e-155	AN10640/FlpA	OAX79332.1
	Ascomycota	Eurotiomycetes	Onygenales	Microsporum	Microsporum canis	398	438	0.92	3e-155	AN10640/FlpA	XP_002845491.1
	Ascomycota	Eurotiomycetes	Onygenales	Nannizzia	Nannizzia gypsea	396	436	0.92	2e-154	AN10640/FlpA	XP_003171870.1
	Ascomycota	Eurotiomycetes	Onygenales	Trichophyton	Trichophyton benhamiae	396	434	0.97	1e-153	AN10640/FlpA	DAA79428.1
	Ascomycota	Eurotiomycetes	Eurotiales	Penicillium	Penicillium subrubescens	415	434	0.96	1e-153	AN10640/FlpA	OKO91620.1
	Ascomycota	Eurotiomycetes	Onygenales	Trichophyton	Trichophyton violaceum	396	434	0.97	1e-153	AN10640/FlpA	OAL74080.1
	Ascomycota	Eurotiomycetes	Onygenales	Coccidioides	Coccidioides immitis	403	430	0.9	6e-152	AN10640/FlpA	XP_001248682.1
	Ascomycota	Eurotiomycetes	Onygenales	Coccidioides	Coccidioides posadasii	403	428	0.9	4e-151	AN10640/FlpA	XP_003070958.1
	Ascomycota	Eurotiomycetes	Eurotiales	Rasamsonia	Rasamsonia emersonii	441	427	0.93	2e-150	AN10640/FlpA	XP_013327095.1
	Ascomycota	Eurotiomycetes	Verrucariales	Endocarpon	Endocarpon pusillum	421	409	0.95	1e-143	AN10640/FlpA	XP_013327095.1
	Ascomycota	Eurotiomycetes	Chaetothyriales	Capronia	Capronia coronata	400	399	0.9	1e-139	AN10640/FlpA	XP_007726817.1
	Ascomycota	Eurotiomycetes	Eurotiales	Talaromyces	Talaromyces islandicus	446	438	0.92	1e-148	AN10640/FlpA	CRG83171.1
	Ascomycota	Eurotiomycetes	Chaetothyriales	Exophiala	Exophiala dermatitidis	412	398	0.9	3e-139	AN10640/FlpA	XP_009161635.1
	Ascomycota	Eurotiomycetes	Onygenales	Trichophyton	Trichophyton verrucosum	433	392	1	1e-136	AN10640/FlpA	XP_003019923.1
	Ascomycota	Eurotiomycetes	Chaetothyriales	Exophiala	Exophiala sideris	397	390	0.71	2e-136	AN10640/FlpA	KIV83887.1
	Ascomycota	Eurotiomycetes	Chaetothyriales	Rhinocladiella	Rhinocladiella mackenziei	399	389	0.89	5e-136	AN10640/FlpA	XP_013272451.1
	Ascomycota	Xylonomycetes	Xylonales	Xylona	Xylona heveae	418	388	0.93	2e-135	AN10640/FlpA	XP_018188924.1
	Ascomycota	Eurotiomycetes	Chaetothyriales	Cladophialophora	Cladophialophora bantiana	427	388	0.74	3e-135	AN10640/FlpA	XP_016620173.1
	Ascomycota	Eurotiomycetes	Chaetothyriales	Capronia	Capronia epimyces	405	386	0.9	1e-134	AN10640/FlpA	XP_007738494.1
	Ascomycota	Dothideomycetes	Incertae sedis	Cryomyces	Cryomyces minteri	395	384	0.97	6e-134	AN10640/FlpA	TKA82200.1
	Ascomycota	Eurotiomycetes	Chaetothyriales	Cladophialophora	Cladophialophora psammophila	431	385	0.74	8e-134	AN10640/FlpA	XP_007746325.1
	Ascomycota	Eurotiomycetes	Chaetothyriales	Exophiala	Exophiala aquamarina	408	383	0.86	2e-133	AN10640/FlpA	XP_013257762.1
	Ascomycota	Dothideomycetes	Dothideales	Delphinella	Delphinella strobiligena	406	382	0.9	3e-133	AN10640/FlpA	KAF1345353.1
	Ascomycota	Dothideomycetes	Pleosporales	Delitschia	Delitschia confertaspora	391	380	0.91	3e-132	AN10640/FlpA	KAF2205764.1
	Ascomycota	Dothideomycetes	Mytilinidiales	Mytilinidion	Mytilinidion resinicola	389	378	0.91	1e-131	AN10640/FlpA	XP_033584339.1
	Ascomycota	Dothideomycetes	Patellariales	Patellaria	Patellaria atrata	379	375	0.9	8e-131	AN10640/FlpA	KAF2837165.1
	Ascomycota	Eurotiomycetes	Chaetothyriales	Exophiala	Exophiala mesophila	424	375	0.9	6e-130	AN10640/FlpA	XP_016228728.1
	Ascomycota	Eurotiomycetes	Chaetothyriales	Cladophialophora	Cladophialophora carrionii	438	375	0.91	6e-130	AN10640/FlpA	XP_008730784.1
	Ascomycota	Dothideomycetes	Dothideales	Aureobasidium	Aureobasidium melanogenum	405	373	0.99	1e-129	AN10640/FlpA	KEQ63198.1
	Ascomycota	Dothideomycetes	Dothideales	Aureobasidium	Aureobasidium namibiae	390	372	0.93	2e-129	AN10640/FlpA	XP_013423904.1
	Ascomycota	Dothideomycetes	Botryosphaeriales	Aplosporella	Aplosporella prunicola	389	370	0.91	2e-128	AN10640/FlpA	XP_033392028.1
	Ascomycota	Eurotiomycetes	Chaetothyriales	Exophiala	Exophiala oligosperma	409	368	0.91	1e-127	AN10640/FlpA	XP_016261799.1
	Ascomycota	Eurotiomycetes	Chaetothyriales	Exophiala	Exophiala spinifera	410	368	0.89	2e-127	AN10640/FlpA	XP_016234570.1
	Ascomycota	Dothideomycetes	Mytilinidiales	Lophium	Lophium mytilinum	389	363	0.91	6e-126	AN10640/FlpA	KAF2502835.1
	Ascomycota	Lecanoromycetes	Umbilicariales	Lasallia	Lasallia pustulata	427	363	0.93	3e-125	AN10640/FlpA	SLM39717.1
	Ascomycota	Dothideomycetes	Botryosphaeriales	Saccharata	Saccharata proteae	397	360	0.91	1e-124	AN10640/FlpA	KAF2089647.1
	Ascomycota	Dothideomycetes	Mytilinidiales	Lepidopterella	Lepidopterella palustris	389	360	0.89	2e-124	AN10640/FlpA	OCK82358.1
	Ascomycota	Dothideomycetes	Dothideales	Aureobasidium	Aureobasidium pullulans	404	359	0.9	4e-124	AN10640/FlpA	THW45646.1
	Ascomycota	Leotiomycetes	Incertae sedis	Oidiodendron	Oidiodendron maius	407	359	0.93	5e-124	AN10640/FlpA	KIN08551.1
	Ascomycota	Dothideomycetes	Incertae sedis	Cenococcum	Cenococcum geophilum	381	356	0.91	2e-123	AN10640/FlpA	OCK98918.1
	Ascomycota	Dothideomycetes	Pleosporales	Didymella	Didymella exigua	404	357	0.94	3e-123	AN10640/FlpA	XP_033445160.1
	Ascomycota	Leotiomycetes	Incertae sedis	Scytalidium	Scytalidium lignicola	432	357	0.91	8e-123	AN10640/FlpA	RFU30559.1
	Ascomycota	Dothideomycetes	Pleosporales	Pleomassaria	Pleomassaria siparia	397	355	0.91	1e-122	AN10640/FlpA	KAF2713363.1
	Ascomycota	Leotiomycetes	Incertae sedis	Pseudogymnoascus	Pseudogymnoascus sp. VKM F-4515	426	355	0.91	3e-122	AN10640/FlpA	KFY56099.1
	Ascomycota	Dothideomycetes	Pleosporales	Melanomma	Melanomma pulvis-pyrius	393	353	0.91	5e-122	AN10640/FlpA	KAF2793008.1
	Ascomycota	Leotiomycetes	Helotiales	Monilinia	Monilinia fructigena	449	355	0.99	6e-122	AN10640/FlpA	RAL66634.1
	Ascomycota	Leotiomycetes	Helotiales	Rutstroemia	Rutstroemia sp. NJR-2017a BVV2	426	354	0.91	8e-122	AN10640/FlpA	PQE14253.1
	Ascomycota	Dothideomycetes	Incertae sedis	Glonium	Glonium stellatum	396	353	0.91	1e-121	AN10640/FlpA	OCL09012.1
	Ascomycota	Leotiomycetes	Helotiales	Venustampulla	Venustampulla echinocandica	438	354	0.97	1e-121	AN10640/FlpA	XP_031867071.1
	Ascomycota	Dothideomycetes	Pleosporales	Corynespora	Corynespora cassiicola Philippines	405	352	0.93	2e-121	AN10640/FlpA	PSN71385.1
	Ascomycota	Dothideomycetes	Pleosporales	Stagonospora	Stagonospora sp. SRC1lsM3a	399	352	0.93	3e-121	AN10640/FlpA	OAL07023.1
	Ascomycota	Dothideomycetes	Pleosporales	Macroventuria	Macroventuria anomochaeta	404	351	0.96	5e-121	AN10640/FlpA	XP_033563341.1
	Ascomycota	Dothideomycetes	Pleosporales	Ampelomyces	Ampelomyces quisqualis	401	351	0.91	8e-121	AN10640/FlpA	KAF1912774.1
	Ascomycota	Dothideomycetes	Pleosporales	Bipolaris	Bipolaris victoriae	405	351	0.94	9e-121	AN10640/FlpA	XP_014550575.1
	Ascomycota	Dothideomycetes	Pleosporales	Pyrenophora	Pyrenophora tritici-repentis	405	350	0.91	1e-120	AN10640/FlpA	PWO27369.1
	Ascomycota	Dothideomycetes	Pleosporales	Westerdykella	Westerdykella ornata	385	348	0.96	3e-120	AN10640/FlpA	XP_033656741.1
	Ascomycota	Dothideomycetes	Pleosporales	Setomelanomma	Setomelanomma holmii	404	348	0.91	6e-120	AN10640/FlpA	KAF2024649.1
	Ascomycota	Dothideomycetes	Pleosporales	Bipolaris	Bipolaris oryzae	405	348	0.94	7e-120	AN10640/FlpA	XP_007687410.1
	Ascomycota	Leotiomycetes	Helotiales	Monilinia	Monilinia laxa	423	348	0.96	1e-119	AN10640/FlpA	KAB8292372.1
	Ascomycota	Dothideomycetes	Pleosporales	Bipolaris	Bipolaris zeicola	405	348	0.94	1e-119	AN10640/FlpA	XP_007709187.1
	Ascomycota	Dothideomycetes	Pleosporales	Lindgomyces	Lindgomyces ingoldianus	393	347	0.93	2e-119	AN10640/FlpA	XP_033544143.1
	Ascomycota	Leotiomycetes	Helotiales	Sclerotinia	Sclerotinia sclerotiorum	427	348	0.96	3e-119	AN10640/FlpA	XP_001590935.1
	Ascomycota	Leotiomycetes	Helotiales	Chlorociboria	Chlorociboria aeruginascens	413	347	0.9	4e-119	AN10640/FlpA	TAQ89938.1
	Ascomycota	Dothideomycetes	Pleosporales	Ophiobolus	Ophiobolus disseminans	399	346	0.91	6e-119	AN10640/FlpA	KAF2818450.1
	Ascomycota	Dothideomycetes	Dothideales	Aureobasidium	Aureobasidium subglaciale	403	345	0.96	1e-118	AN10640/FlpA	XP_013346304.1
	Ascomycota	Dothideomycetes	Pleosporales	Bipolaris	Bipolaris sorokiniana	405	344	0.94	3e-118	AN10640/FlpA	XP_007701851.1
	Ascomycota	Dothideomycetes	Pleosporales	Polyplosphaeria	Polyplosphaeria fusca	386	342	0.91	1e-117	AN10640/FlpA	KAF2732174.1
	Ascomycota	Dothideomycetes	Pleosporales	Curvularia	Curvularia kusanoi	412	342	0.96	4e-117	AN10640/FlpA	KAF2996822.1
	Ascomycota	Leotiomycetes	Helotiales	Phialocephala	Phialocephala subalpina	425	342	0.91	6e-117	AN10640/FlpA	CZR66746.1
	Ascomycota	Dothideomycetes	Pleosporales	Alternaria	Alternaria gaisen	432	342	0.92	8e-117	AN10640/FlpA	KAB2104677.1
	Ascomycota	Leotiomycetes	Helotiales	Botrytis	Botrytis hyacinthi	434	341	0.94	1e-116	AN10640/FlpA	TGO34165.1
	Ascomycota	Dothideomycetes	Pleosporales	Decorospora	Decorospora gaudefroyi	403	340	0.91	1e-116	AN10640/FlpA	KAF1838947.1
	Ascomycota	Leotiomycetes	Helotiales	Botrytis	Botrytis galanthina	436	341	0.94	2e-116	AN10640/FlpA	THV45054.1
	Ascomycota	Dothideomycetes	Pleosporales	Didymosphaeria	Didymosphaeria enalia	385	338	0.88	3e-116	AN10640/FlpA	KAF2262154.1
	Ascomycota	Dothideomycetes	Pleosporales	Lophiotrema	Lophiotrema nucula	394	338	0.91	4e-116	AN10640/FlpA	KAF2109821.1
	Ascomycota	Dothideomycetes	Pleosporales	Lentithecium	Lentithecium fluviatile	414	339	0.91	6e-116	AN10640/FlpA	KAF2684086.1
	Ascomycota	Leotiomycetes	Helotiales	Botrytis	Botrytis tulipae	434	339	0.94	7e-116	AN10640/FlpA	TGO17496.1
	Ascomycota	Leotiomycetes	Helotiales	Botryotinia	Botryotinia convoluta	436	339	0.94	8e-116	AN10640/FlpA	TGO44729.1
	Ascomycota	Leotiomycetes	Helotiales	Botrytis	Botrytis porri	434	339	0.94	9e-116	AN10640/FlpA	TGO82191.1
	Ascomycota	Dothideomycetes	Pleosporales	Aaosphaeria	Aaosphaeria arxii	390	337	0.91	1e-115	AN10640/FlpA	XP_033378633.1
	Ascomycota	Dothideomycetes	Pleosporales	Alternaria	Alternaria alternata	407	337	0.91	2e-115	AN10640/FlpA	XP_018384801.1
	Ascomycota	Dothideomycetes	Pleosporales	Amniculicola	Amniculicola lignicola	388	337	0.91	2e-115	AN10640/FlpA	KAF2004673.1
	Ascomycota	Dothideomycetes	Incertae sedis	Lizonia	Lizonia empirigonia	393	337	0.91	2e-115	AN10640/FlpA	KAF1361340.1
	Ascomycota	Leotiomycetes	Helotiales	Botrytis	Botrytis elliptica	428	337	0.94	3e-115	AN10640/FlpA	KAF7936752.1
	Ascomycota	Dothideomycetes	Pleosporales	Exserohilum	Exserohilum turcica	405	336	0.91	5e-115	AN10640/FlpA	XP_008024615.1
	Ascomycota	Leotiomycetes	Helotiales	Botrytis	Botrytis paeoniae	434	337	0.94	6e-115	AN10640/FlpA	TGO27819.1
	Ascomycota	Leotiomycetes	Helotiales	Botryotinia	Botryotinia narcissicola	434	337	0.94	8e-115	AN10640/FlpA	TGO62302.1
	Ascomycota	Leotiomycetes	Helotiales	Botryotinia	Botryotinia calthae	439	336	0.92	1e-114	AN10640/FlpA	TEY59795.1
	Ascomycota	Leotiomycetes	Incertae sedis	Pseudogymnoascus	Pseudogymnoascus verrucosus	441	336	0.91	2e-114	AN10640/FlpA	OBT94913.2
	Ascomycota	Dothideomycetes	Pleosporales	Parastagonospora	Parastagonospora nodorum	407	335	0.91	2e-114	AN10640/FlpA	XP_001796442.1
	Ascomycota	Leotiomycetes	Incertae sedis	Amorphotheca	Amorphotheca resinae	416	335	0.97	2e-114	AN10640/FlpA	XP_024724424.1
	Ascomycota	Dothideomycetes	Pleosporales	Lophiostoma	Lophiostoma macrostomum	390	333	0.91	3e-114	AN10640/FlpA	KAF2659555.1
	Ascomycota	Dothideomycetes	Pleosporales	Massariosphaeria	Massariosphaeria phaeospora	395	333	0.91	3e-114	AN10640/FlpA	KAF2870788.1
	Ascomycota	Dothideomycetes	Pleosporales	Plenodomus	Plenodomus tracheiphilus	403	333	0.91	5e-114	AN10640/FlpA	KAF2849769.1
	Ascomycota	Leotiomycetes	Helotiales	Botrytis	Botrytis cinerea	441	334	0.94	9e-114	AN10640/FlpA	XP_024553404.1
	Ascomycota	Leotiomycetes	Helotiales	Coleophoma	Coleophoma cylindrospora	426	333	0.91	2e-113	AN10640/FlpA	RDW79597.1
	Ascomycota	Dothideomycetes	Incertae sedis	Zopfia	Zopfia rhizophila	391	331	0.91	2e-113	AN10640/FlpA	KAF2194278.1
	Ascomycota	Dothideomycetes	Pleosporales	Clohesyomyces	Clohesyomyces aquaticus	421	332	0.87	2e-113	AN10640/FlpA	ORY11036.1
	Ascomycota	Dothideomycetes	Pleosporales	Dothidotthia	Dothidotthia symphoricarpi	404	332	0.91	3e-113	AN10640/FlpA	XP_033522154.1
	Ascomycota	Dothideomycetes	Pleosporales	Trematosphaeria	Trematosphaeria pertusa	402	330	0.9	8e-113	AN10640/FlpA	XP_033680644.1
	Ascomycota	Dothideomycetes	Pleosporales	Paraphaeosphaeria	Paraphaeosphaeria sporulosa	452	332	0.9	1e-112	AN10640/FlpA	XP_018036480.1
	Ascomycota	Dothideomycetes	Pleosporales	Cucurbitaria	Cucurbitaria berberidis	403	330	0.91	1e-112	AN10640/FlpA	KAF1850530.1
	Ascomycota	Dothideomycetes	Pleosporales	Bipolaris	Bipolaris maydis	393	329	0.94	2e-112	AN10640/FlpA	XP_014073826.1
	Ascomycota	Dothideomycetes	Aulographales	Aulographaceae	Aulographum hederae	425	330	0.9	2e-112	AN10640/FlpA	KAF1992409.1
	Ascomycota	Leotiomycetes	Helotiales	Hyaloscypha	Hyaloscypha bicolor	436	329	0.91	8e-112	AN10640/FlpA	XP_024727303.1
	Ascomycota	Dothideomycetes	Pleosporales	Periconia	Periconia macrospinosa	441	329	0.91	1e-111	AN10640/FlpA	PVI08745.1
	Ascomycota	Dothideomycetes	Pleosporales	Clathrospora	Clathrospora elynae	405	327	0.91	2e-111	AN10640/FlpA	KAF1937372.1
	Ascomycota	Dothideomycetes	Pleosporales	Karstenula	Karstenula rhodostoma	452	328	0.96	3e-111	AN10640/FlpA	KAF2451091.1
	Ascomycota	Dothideomycetes	Pleosporales	Bimuria	Bimuria novae-zelandiae	455	327	0.96	1e-110	AN10640/FlpA	KAF1976676.1
	Ascomycota	Dothideomycetes	Pleosporales	Pyrenochaeta	Pyrenochaeta sp. DS3sAY3a	394	323	0.9	3e-110	AN10640/FlpA	OAL47642.1
	Ascomycota	Leotiomycetes	Helotiales	Coleophoma	Coleophoma crateriformis	428	325	0.9	3e-110	AN10640/FlpA	RDW91990.1
	Ascomycota	Leotiomycetes	Helotiales	Hyaloscypha	Hyaloscypha variabilis	437	322	0.9	5e-109	AN10640/FlpA	PMD47469.1
	Ascomycota	Leotiomycetes	Helotiales	Phialocephala	Phialocephala scopiformis	422	321	0.9	6e-109	AN10640/FlpA	XP_018071408.1
	Ascomycota	Leotiomycetes	Helotiales	Diplocarpon	Diplocarpon rosae	452	320	0.95	4e-108	AN10640/FlpA	PBP28951.1
	Ascomycota	Dothideomycetes	Trypetheliales	Viridothelium	Viridothelium virens	428	318	0.74	8e-108	AN10640/FlpA	KAF2231023.1
	Ascomycota	Leotiomycetes	Helotiales	Lachnellula	Lachnellula suecica	427	318	0.91	2e-107	AN10640/FlpA	TVY57270.1
	Ascomycota	Leotiomycetes	Helotiales	Chalara	Chalara longipes	439	318	0.91	2e-107	AN10640/FlpA	KAE9363583.1
	Ascomycota	Leotiomycetes	Helotiales	Cadophora	Cadophora sp. DSE1049	436	317	0.93	4e-107	AN10640/FlpA	PVH85910.1
	Ascomycota	Dothideomycetes	Pleosporales	Massarina	Massarina eburnea	436	316	0.91	9e-107	AN10640/FlpA	KAF2639654.1
	Ascomycota	Leotiomycetes	Erysiphales	Blumeria	Blumeria graminis	431	314	0.91	3e-106	AN10640/FlpA	EPQ66815.1
	Ascomycota	Leotiomycetes	Helotiales	Glarea	Glarea lozoyensis	430	314	0.96	5e-106	AN10640/FlpA	XP_008087489.1
	Ascomycota	Dothideomycetes	Pleosporales	Sporormia	Sporormia fimetaria	372	311	0.92	1e-105	AN10640/FlpA	KAF2750224.1
	Ascomycota	Dothideomycetes	Pleosporales	Byssothecium	Byssothecium circinans	428	309	0.92	4e-104	AN10640/FlpA	KAF1949543.1
	Ascomycota	Leotiomycetes	Erysiphales	Golovinomyces	Golovinomyces magnicellulatus	450	303	0.94	2e-101	AN10640/FlpA	TQS35409.1
	Ascomycota	Leotiomycetes	Helotiales	Pezoloma	Pezoloma ericae	422	298	0.92	5e-100	AN10640/FlpA	PMD23251.1
	Ascomycota	Leotiomycetes	Erysiphales	Golovinomyces	Golovinomyces cichoracearum	450	296	0.92	1e-98	AN10640/FlpA	RKF53728.1
	Ascomycota	Leotiomycetes	Erysiphales	Erysiphe	Erysiphe necator	440	293	0.92	1e-97	AN10640/FlpA	KHJ31942.1
	Ascomycota	Leotiomycetes	Erysiphales	Oidium	Oidium neolycopersici	440	292	0.9	3e-97	AN10640/FlpA	RKF63758.1
	Ascomycota	Sordariomycetes	Coniochaetales	Coniochaeta	Coniochaeta ligniaria	426	288	0.9	6e-96	AN10640/FlpA	OIW28765.1
	Ascomycota	Sordariomycetes	Coniochaetales	Coniochaeta	Coniochaeta sp. 2T2.1	439	285	0.9	1e-94	AN10640/FlpA	KAB5555040.1
	Ascomycota	Dothideomycetes	Mycosphaerellales	Cercospora	Cercospora zeae-maydis	460	285	0.9	2e-94	AN10640/FlpA	KAF2213195.1
	Ascomycota	Sordariomycetes	Diaporthales	Cytospora	Cytospora leucostoma	435	283	0.97	1e-93	AN10640/FlpA	ROW13221.1
	Ascomycota	Leotiomycetes	Incertae sedis	Scytalidium	Scytalidium sp. 3C	365	279	0.78	3e-93	AN10640/FlpA	RQM07843.1
	Ascomycota	Sordariomycetes	Xylariales	Phialemoniopsis	Phialemoniopsis curvata	448	280	0.91	1e-92	AN10640/FlpA	XP_030997692.1
	Ascomycota	Sordariomycetes	Coniochaetales	Coniochaeta	Coniochaeta pulveracea	450	280	0.97	2e-92	AN10640/FlpA	RKU47645.1
	Ascomycota	Dothideomycetes	Mycosphaerellales	Teratosphaeria	Teratosphaeria nubilosa	381	277	0.9	2e-92	AN10640/FlpA	KAF2768246.1
	Ascomycota	Sordariomycetes	Diaporthales	Valsa	Valsa mali	435	278	0.9	7e-92	AN10640/FlpA	KUI61654.1
	Ascomycota	Sordariomycetes	Glomerellales	Colletotrichum	Colletotrichum tanaceti	431	276	0.91	3e-91	AN10640/FlpA	TKW55925.1
	Ascomycota	Sordariomycetes	Diaporthales	Diaporthe	Diaporthe helianthi	436	273	0.97	7e-90	AN10640/FlpA	POS78741.1
	Ascomycota	Sordariomycetes	Hypocreales	Trichoderma	Trichoderma atroviride	401	271	0.9	1e-89	AN10640/FlpA	XP_013944248.1
	Ascomycota	Sordariomycetes	Hypocreales	Stachybotrys	Stachybotrys chlorohalonata	447	273	0.97	1e-89	AN10640/FlpA	KFA64899.1
	Ascomycota	Sordariomycetes	Diaporthales	Valsa	Valsa sordida	435	271	0.9	2e-89	AN10640/FlpA	ROW05194.1
	Ascomycota	Sordariomycetes	Hypocreales	Trichoderma	Trichoderma gamsii	432	271	0.9	2e-89	AN10640/FlpA	PNP43140.1
	Ascomycota	Sordariomycetes	Hypocreales	Trichoderma	Trichoderma asperellum	434	271	0.9	2e-89	AN10640/FlpA	XP_024761452.1
	Ascomycota	Sordariomycetes	Hypocreales	Fusarium	Fusarium kuroshium	425	270	0.97	9e-89	AN10640/FlpA	RMJ13138.1
	Ascomycota	Sordariomycetes	Glomerellales	Sodiomyces	Sodiomyces alkalinus	451	270	0.93	1e-88	AN10640/FlpA	XP_028470843.1
	Ascomycota	Sordariomycetes	Hypocreales	Stachybotrys	Stachybotrys chartarum	447	270	0.97	2e-88	AN10640/FlpA	KEY69949.1
	Ascomycota	Sordariomycetes	Hypocreales	Trichoderma	Trichoderma guizhouense	383	266	0.9	7e-88	AN10640/FlpA	OPB45529.1
	Ascomycota	Sordariomycetes	Hypocreales	Trichoderma	Trichoderma virens	418	266	0.9	1e-87	AN10640/FlpA	XP_013954881.1
	Ascomycota	Sordariomycetes	Hypocreales	Trichoderma	Trichoderma harzianum	434	266	0.96	2e-87	AN10640/FlpA	XP_024771830.1
	Ascomycota	Sordariomycetes	Hypocreales	Fusarium	Fusarium coffeatum	429	266	0.97	3e-87	AN10640/FlpA	XP_031021306.1
	Ascomycota	Sordariomycetes	Hypocreales	Hirsutella	Hirsutella minnesotensis	453	265	0.91	9e-87	AN10640/FlpA	KJZ77083.1
	Ascomycota	Sordariomycetes	Hypocreales	Trichoderma	Trichoderma parareesei	432	264	0.97	2e-86	AN10640/FlpA	OTA03279.1
	Ascomycota	Sordariomycetes	Hypocreales	Trichoderma	Trichoderma longibrachiatum	432	264	0.97	2e-86	AN10640/FlpA	PTB77042.1
	Ascomycota	Sordariomycetes	Hypocreales	Metarhizium	Metarhizium guizhouense	434	264	0.97	2e-86	AN10640/FlpA	KID88948.1
	Ascomycota	Sordariomycetes	Diaporthales	Diaporthe	Diaporthe ampelina	435	263	0.89	4e-86	AN10640/FlpA	KKY33068.1
	Ascomycota	Sordariomycetes	Hypocreales	Metarhizium	Metarhizium rileyi	433	262	0.94	6e-86	AN10640/FlpA	TWU77257.1
	Ascomycota	Sordariomycetes	Hypocreales	Metarhizium	Metarhizium anisopliae	434	262	0.91	7e-86	AN10640/FlpA	KFG79341.1
	Ascomycota	Sordariomycetes	Hypocreales	Metarhizium	Metarhizium robertsii	434	262	0.91	7e-86	AN10640/FlpA	EXU99620.1
	Ascomycota	Sordariomycetes	Hypocreales	Metarhizium	Metarhizium brunneum	434	262	0.91	8e-86	AN10640/FlpA	XP_014545959.1
	Ascomycota	Dothideomycetes	Mycosphaerellales	Pseudocercospora	Pseudocercospora fijiensis	387	261	0.9	9e-86	AN10640/FlpA	XP_007923207.1
	Ascomycota	Sordariomycetes	Glomerellales	Colletotrichum	Colletotrichum orbiculare	425	261	0.91	1e-85	AN10640/FlpA	TDZ17142.1
	Ascomycota	Sordariomycetes	Hypocreales	Torrubiella	Torrubiella hemipterigena	440	258	0.91	3e-84	AN10640/FlpA	CEJ89938.1
	Ascomycota	Sordariomycetes	Hypocreales	Trichoderma	Trichoderma reesei	461	259	0.96	4e-84	AN10640/FlpA	ETR97730.1
	Ascomycota	Sordariomycetes	Diaporthales	Coniella	Coniella lustricola	432	257	0.9	1e-83	AN10640/FlpA	PSR80968.1
	Ascomycota	Sordariomycetes	Hypocreales	Pochonia	Pochonia chlamydosporia	433	256	0.93	2e-83	AN10640/FlpA	RZR65440.1
	Ascomycota	Sordariomycetes	Hypocreales	Fusarium	Fusarium longipes	427	255	0.97	5e-83	AN10640/FlpA	RGP75112.1
	Ascomycota	Sordariomycetes	Ophiostomatales	Grosmannia	Grosmannia clavigera	453	254	0.91	2e-82	AN10640/FlpA	XP_014174729.1
	Ascomycota	Sordariomycetes	Magnaporthales	Magnaporthiopsis	Magnaporthiopsis poae	396	252	0.86	3e-82	AN10640/FlpA	KLU91067.1
	Ascomycota	Sordariomycetes	Hypocreales	Fusarium	Fusarium avenaceum	424	253	0.97	3e-82	AN10640/FlpA	KIL95458.1
	Ascomycota	Sordariomycetes	Hypocreales	Metarhizium	Metarhizium majus	459	253	0.91	5e-82	AN10640/FlpA	KID95940.1
	Ascomycota	Sordariomycetes	Hypocreales	Trichoderma	Trichoderma citrinoviride	433	250	0.97	5e-81	AN10640/FlpA	XP_024748205.1
	Ascomycota	Sordariomycetes	Hypocreales	Escovopsis	Escovopsis weberi	406	248	0.71	2e-80	AN10640/FlpA	KOS20341.1
	Ascomycota	Sordariomycetes	Hypocreales	Metarhizium	Metarhizium album	433	248	0.91	2e-80	AN10640/FlpA	KHN98435.1
	Ascomycota	Sordariomycetes	Xylariales	Pseudomassariella	Pseudomassariella vexata	426	246	0.9	7e-80	AN10640/FlpA	ORY64861.1
	Ascomycota	Sordariomycetes	Sordariales	Thermothielavioides	Thermothielavioides terrestris	443	246	0.97	1e-79	AN10640/FlpA	XP_003652785.1
	Ascomycota	Sordariomycetes	Hypocreales	Fusarium	Fusarium venenatum	422	246	0.95	1e-79	AN10640/FlpA	XP_025592040.1
	Ascomycota	Sordariomycetes	Sordariales	Chaetomium	Chaetomium globosum	444	246	0.97	1e-79	AN10640/FlpA	XP_001223490.1
	Ascomycota	Sordariomycetes	Hypocreales	Tolypocladium	Tolypocladium paradoxum	438	245	0.95	5e-79	AN10640/FlpA	POR34028.1
	Ascomycota	Sordariomycetes	Hypocreales	Fusarium	Fusarium verticillioides	393	243	0.93	6e-79	AN10640/FlpA	RBR14595.1
	Ascomycota	Sordariomycetes	Sordariales	Thermothelomyces	Thermothelomyces thermophilus	443	244	0.97	7e-79	AN10640/FlpA	XP_003666187.1
	Ascomycota	Sordariomycetes	Hypocreales	Fusarium	Fusarium poae	421	244	0.95	7e-79	AN10640/FlpA	OBS20731.1
	Ascomycota	Sordariomycetes	Hypocreales	Fusarium	Fusarium graminearum	422	242	0.95	3e-78	AN10640/FlpA	SCB64676.1
	Ascomycota	Sordariomycetes	Hypocreales	Fusarium	Fusarium pseudograminearum	422	242	0.95	4e-78	AN10640/FlpA	XP_009256246.1
	Ascomycota	Sordariomycetes	Hypocreales	Fusarium	Fusarium culmorum	422	242	0.96	4e-78	AN10640/FlpA	PTD03750.1
	Ascomycota	Sordariomycetes	Hypocreales	Fusarium	Fusarium oxysporum	421	241	0.95	9e-78	AN10640/FlpA	PCD30630.1
	Ascomycota	Sordariomycetes	Hypocreales	Tolypocladium	Tolypocladium capitatum	430	241	0.91	1e-77	AN10640/FlpA	PNY28263.1
	Ascomycota	Sordariomycetes	Sordariales	Podospora	Podospora comata	460	241	0.97	2e-77	AN10640/FlpA	VBB84373.1
	Ascomycota	Sordariomycetes	Sordariales	Madurella	Madurella mycetomatis	443	239	0.94	7e-77	AN10640/FlpA	KXX73133.1
	Ascomycota	Sordariomycetes	Hypocreales	Fusarium	Fusarium mangiferae	419	238	0.91	8e-77	AN10640/FlpA	CVL00785.1
	Ascomycota	Sordariomycetes	Hypocreales	Fusarium	Fusarium fujikuroi	419	238	0.91	1e-76	AN10640/FlpA	KLO88122.1
	Ascomycota	Sordariomycetes	Hypocreales	Fusarium	Fusarium proliferatum	419	237	0.91	2e-76	AN10640/FlpA	RKL46814.1
	Ascomycota	Sordariomycetes	Hypocreales	Fusarium	Fusarium langsethiae	440	236	0.95	7e-76	AN10640/FlpA	KPA40909.1
	Ascomycota	Sordariomycetes	Xylariales	Daldinia	Daldinia sp. EC12	435	236	0.97	9e-76	AN10640/FlpA	OTB12658.1
	Ascomycota	Sordariomycetes	Hypocreales	Fusarium	Fusarium sporotrichioides	440	236	0.95	1e-75	AN10640/FlpA	RGP60596.1
	Ascomycota	Sordariomycetes	Hypocreales	Drechmeria	Drechmeria coniospora	454	236	0.92	1e-75	AN10640/FlpA	KYK61314.1
	Ascomycota	Sordariomycetes	Sordariales	Chaetomium	Chaetomium thermophilum	441	234	0.97	4e-75	AN10640/FlpA	XP_006694032.1
	Ascomycota	Sordariomycetes	Hypocreales	Fusarium	Fusarium nygamai	413	233	0.91	1e-74	AN10640/FlpA	PNP81644.1
	Ascomycota	Sordariomycetes	Xylariales	Microdochium	Microdochium bolleyi	449	231	0.94	1e-73	AN10640/FlpA	KXJ86166.1
	Ascomycota	Sordariomycetes	Hypocreales	Cordyceps	Cordyceps militaris	455	230	0.91	3e-73	AN10640/FlpA	XP_006673967.1
	Ascomycota	Sordariomycetes	Sordariales	Neurospora	Neurospora crassa	442	229	0.91	7e-73	AN10640/FlpA	XP_957064.3
	Ascomycota	Pezizomycetes	Pezizales	Tuber	Tuber melanosporum	405	223	0.89	8e-71	AN10640/FlpA	XP_002838626.1
	Ascomycota	Sordariomycetes	Sordariales	Sordaria	Sordaria macrospora	444	222	0.93	3e-70	AN10640/FlpA	XP_024511084.1
	Ascomycota	Pezizomycetes	Pezizales	Tuber	Tuber borchii	404	221	0.89	3e-70	AN10640/FlpA	PUU76196.1
	Ascomycota	Pezizomycetes	Pezizales	Tuber	Tuber magnatum	403	221	0.67	3e-70	AN10640/FlpA	PWW74021.1
	Ascomycota	Pezizomycetes	Pezizales	Morchella	Morchella conica	371	219	0.88	6e-70	AN10640/FlpA	RPB13857.1
	Ascomycota	Sordariomycetes	Xylariales	Neopestalotiopsis	Neopestalotiopsis sp. 37M	435	221	0.74	6e-70	AN10640/FlpA	KAF3007347.1
	Ascomycota	Sordariomycetes	Xylariales	Hypoxylon	Hypoxylon sp. CO27-5	433	221	0.97	6e-70	AN10640/FlpA	OTA93751.1
	Ascomycota	Sordariomycetes	Sordariales	Podospora	Podospora anserina	450	220	0.97	2e-69	AN10640/FlpA	XP_001910598.1
	Ascomycota	Pezizomycetes	Pezizales	Choiromyces	Choiromyces venosus	415	218	0.67	5e-69	AN10640/FlpA	RPB03234.1
	Ascomycota	Pezizomycetes	Pezizales	Tuber	Tuber aestivum	403	218	0.67	6e-69	AN10640/FlpA	CUS09519.1
	Ascomycota	Sordariomycetes	Glomerellales	Colletotrichum	Colletotrichum spinosum	394	216	0.78	2e-68	AN10640/FlpA	TDZ28504.1
	Ascomycota	Sordariomycetes	Xylariales	Xylaria	Xylaria grammica	458	217	0.9	4e-68	AN10640/FlpA	RWA07019.1
	Ascomycota	Sordariomycetes	Xylariales	Pestalotiopsis	Pestalotiopsis fici	430	216	0.74	4e-68	AN10640/FlpA	XP_007831154.1
	Ascomycota	Sordariomycetes	Xylariales	Eutypa	Eutypa lata	434	216	0.85	4e-68	AN10640/FlpA	EMR66200.1
	Ascomycota	Pezizomycetes	Pezizales	Pyronema	Pyronema omphalodes	350	213	0.74	9e-68	AN10640/FlpA	CCX05843.1
	Ascomycota	Dothideomycetes	Eremomycetales	Eremomyces	Eremomyces bilateralis	411	212	0.92	8e-67	AN10640/FlpA	XP_033533292.1
	Ascomycota	Pezizomycetes	Pezizales	Ascodesmis	Ascodesmis nigricans	366	201	0.75	5e-63	AN10640/FlpA	TGZ85633.1
	Ascomycota	Pezizomycetes	Pezizales	Terfezia	Terfezia boudieri	367	198	0.68	6e-62	AN10640/FlpA	RPB21973.1
	Ascomycota	Pezizomycetes	Pezizales	Sphaerosporella	Sphaerosporella brunnea	356	197	0.71	9e-62	AN10640/FlpA	KAA8901775.1
	Ascomycota	Sordariomycetes	Xylariales	Xylaria	Xylaria flabelliformis	454	198	0.9	8e-61	AN10640/FlpA	TRX98874.1
	Ascomycota	Neolectomycetes	Neolectales	Neolecta	Neolecta irregularis	358	194	0.69	2e-60	AN10640/FlpA	OLL23788.1
	Ascomycota	Sordariomycetes	Sordariales	Neurospora	Neurospora tetrasperma	441	194	0.91	1e-59	AN10640/FlpA	XP_009849547.1
	Ascomycota	Pneumocystidomycetes	Pneumocystidales	Pneumocystis	Pneumocystis murina	345	191	0.68	2e-59	AN10640/FlpA	XP_007872415.1
	Ascomycota	Pneumocystidomycetes	Pneumocystidales	Pneumocystis	Pneumocystis jirovecii	390	192	0.6	2e-59	AN10640/FlpA	CCJ28375.1
	Ascomycota	Pneumocystidomycetes	Pneumocystidales	Pneumocystis	Pneumocystis carinii	345	190	0.6	7e-59	AN10640/FlpA	XP_018227209.1
	Ascomycota	Taphrinomycetes	Taphrinales	Saitoella	Saitoella complicata	346	186	0.69	1e-57	AN10640/FlpA	XP_019026774.1
	Ascomycota	Orbiliomycetes	Orbiliales	Dactylellina	Dactylellina haptotyla	431	189	0.73	1e-57	AN10640/FlpA	EPS36553.1
	Ascomycota	Pezizomycetes	Pezizales	Ascobolus	Ascobolus immersus	346	179	0.76	1e-54	AN10640/FlpA	RPA82884.1
	Ascomycota	Orbiliomycetes	Orbiliales	Arthrobotrys	Arthrobotrys oligospora	420	173	0.75	8e-52	AN10640/FlpA	XP_011127150.1
	Ascomycota	Taphrinomycetes	Taphrinales	Protomyces	Protomyces lactucaedebilis	318	164	0.88	2e-49	AN10640/FlpA	ORY74130.1
	Ascomycota	Orbiliomycetes	Orbiliales	Arthrobotrys	Arthrobotrys flagrans	421	166	0.75	5e-49	AN10640/FlpA	RVD89750.1
	Ascomycota	Saccharomycetes	Saccharomycetales	Lipomyces	Lipomyces starkeyi	330	160	0.73	9e-48	AN10640/FlpA	ODQ76542.1
	Ascomycota	Schizosaccharomycetes	Schizosaccharomycetales	Schizosaccharomyces	Schizosaccharomyces japonicus	365	157	0.67	4e-46	AN10640/FlpA	XP_002173275.1
	Ascomycota	Schizosaccharomycetes	Schizosaccharomycetales	Schizosaccharomyces	Schizosaccharomyces octosporus	332	147	0.71	6e-43	AN10640/FlpA	XP_013016565.1
	Ascomycota	Schizosaccharomycetes	Schizosaccharomycetales	Schizosaccharomyces	Schizosaccharomyces cryophilus	331	145	0.71	3e-42	AN10640/FlpA	XP_013025524.1
	Ascomycota	Saccharomycetes	Saccharomycetales	Trichomonascus	Trichomonascus ciferrii	336	137	0.78	5e-39	AN10640/FlpA	KAA8917731.1
	Ascomycota	Schizosaccharomycetes	Schizosaccharomycetales	Schizosaccharomyces	Schizosaccharomyces pombe	335	130	0.71	1e-36	AN10640/FlpA	NP_595326.2
	Ascomycota	Saccharomycetes	Saccharomycetales	Yarrowia	Yarrowia lipolytica	317	127	0.72	1e-35	AN10640/FlpA	XP_503910.1
	Mucoromycota	Mucoromycetes	Mucorales	Rhizopus	Rhizopus stolonifer	323	120	0.74	4e-33	AN10640/FlpA	RCH94877.1
	Basidiomycota	Agaricomycetes	Cantharellales	Rhizoctonia	Rhizoctonia solani	391	119	0.53	6e-32	AN10640/FlpA	EUC63411.1
	Mucoromycota	Mucoromycetes	Mucorales	Rhizopus	Rhizopus microsporus	338	116	0.72	3e-31	AN10640/FlpA	CEG75500.1
	Mucoromycota	Mortierellomycetes	Mortierellales	Mortierella	Mortierella verticillata	346	116	0.64	4e-31	AN10640/FlpA	KFH70563.1
	Basidiomycota	Agaricomycetes	Polyporales	Ganoderma	Ganoderma sinense	379	115	0.53	1e-30	AN10640/FlpA	PIL22365.1
	Basidiomycota	Agaricomycetes	Polyporales	Dichomitus	Dichomitus squalens	381	113	0.53	6e-30	AN10640/FlpA	TBU31871.1
	Basidiomycota	Agaricomycetes	Polyporales	Trametes	Trametes coccinea	390	113	0.57	6e-30	AN10640/FlpA	OSD07400.1
	Basidiomycota	Agaricomycetes	Polyporales	Lentinus	Lentinus tigrinus	376	113	0.53	8e-30	AN10640/FlpA	RPD62215.1
	Mucoromycota	Mucoromycetes	Mucorales	Phycomyces	Phycomyces blakesleeanus	342	112	0.62	1e-29	AN10640/FlpA	XP_018297996.1
	Mucoromycota	Mucoromycetes	Mucorales	Mucor	Mucor circinelloides	345	111	0.72	2e-29	AN10640/FlpA	EPB89939.1
	Basidiomycota	Agaricomycetes	Agaricales	Hebeloma	Hebeloma cylindrosporum	394	111	0.54	4e-29	AN10640/FlpA	KIM40862.1
	Basidiomycota	Agaricomycetes	Polyporales	Postia	Postia placenta	384	110	0.44	6e-29	AN10640/FlpA	XP_024336513.1
	Basidiomycota	Agaricomycetes	Auriculariales	Auricularia	Auricularia subglabra	339	108	0.43	1e-28	AN10640/FlpA	EJD43880.1
	Basidiomycota	Agaricomycetes	Polyporales	Polyporus	Polyporus arcularius	376	108	0.53	3e-28	AN10640/FlpA	TFK83816.1
	Basidiomycota	Agaricomycetes	Polyporales	Polyporus	Polyporus brumalis	376	108	0.53	4e-28	AN10640/FlpA	RDX49925.1
	Basidiomycota	Agaricomycetes	Boletales	Rhizopogon	Rhizopogon vinicolor	384	107	0.65	7e-28	AN10640/FlpA	OAX39803.1
	Basidiomycota	Agaricomycetes	Hymenochaetales	Schizopora	Schizopora paradoxa	390	107	0.46	7e-28	AN10640/FlpA	KLO06986.1
	Mucoromycota	Mucoromycetes	Mucorales	Choanephora	Choanephora cucurbitarum	347	106	0.69	1e-27	AN10640/FlpA	OBZ87338.1
	Mucoromycota	Mucoromycetes	Mucorales	Lichtheimia	Lichtheimia ramosa	344	106	0.68	2e-27	AN10640/FlpA	CDS14410.1
	Basidiomycota	Agaricomycetes	Agaricales	Gymnopilus	Gymnopilus dilepis	371	106	0.55	2e-27	AN10640/FlpA	PPQ96681.1
	Basidiomycota	Agaricomycetes	Agaricales	Amanita	Amanita thiersii	391	106	0.44	2e-27	AN10640/FlpA	PFH54113.1
	Mucoromycota	Mucoromycetes	Mucorales	Syncephalastrum	Syncephalastrum racemosum	341	105	0.62	3e-27	AN10640/FlpA	ORY96909.1
	Basidiomycota	Agaricomycetes	Polyporales	Daedalea	Daedalea quercina	368	105	0.44	3e-27	AN10640/FlpA	KZT73927.1
	Basidiomycota	Agaricomycetes	Hymenochaetales	Pyrrhoderma	Pyrrhoderma noxium	391	105	0.52	3e-27	AN10640/FlpA	PAV16818.1
	Basidiomycota	Agaricomycetes	Boletales	Suillus	Suillus luteus	384	105	0.65	5e-27	AN10640/FlpA	KIK48197.1
	Basidiomycota	Agaricomycetes	Hymenochaetales	Rickenella	Rickenella mellea	380	105	0.64	5e-27	AN10640/FlpA	TDL23296.1
	Mucoromycota	Mucoromycetes	Mucorales	Lichtheimia	Lichtheimia corymbifera	344	104	0.64	6e-27	AN10640/FlpA	CDH56722.1
	Basidiomycota	Agaricomycetes	Boletales	Hydnomerulius	Hydnomerulius pinastri	381	104	0.52	8e-27	AN10640/FlpA	KIJ62053.1
	Basidiomycota	Pucciniomycetes	Pucciniales	Puccinia	Puccinia striiformis	392	104	0.53	9e-27	AN10640/FlpA	KNE99446.1
	Basidiomycota	Agaricomycetes	Polyporales	Trametes	Trametes versicolor	383	104	0.55	1e-26	AN10640/FlpA	XP_008037959.1
	Basidiomycota	Agaricomycetes	Polyporales	Laetiporus	Laetiporus sulphureus	378	104	0.44	1e-26	AN10640/FlpA	KZT11898.1
	Basidiomycota	Agaricomycetes	Agaricales	Laccaria	Laccaria amethystina	382	104	0.55	1e-26	AN10640/FlpA	KIK07936.1
	Basidiomycota	Agaricomycetes	Agaricales	Gymnopus	Gymnopus luxurians	374	103	0.44	2e-26	AN10640/FlpA	KIK57272.1
	Basidiomycota	Agaricomycetes	Russulales	Dentipellis	Dentipellis sp. KUC8613	382	103	0.52	2e-26	AN10640/FlpA	KAA1469897.1
	Basidiomycota	Agaricomycetes	Polyporales	Phanerochaete	Phanerochaete carnosa	344	102	0.55	2e-26	AN10640/FlpA	XP_007399696.1
	Basidiomycota	Agaricomycetes	Agaricales	Pluteus	Pluteus cervinus	375	103	0.55	3e-26	AN10640/FlpA	TFK74848.1
	Basidiomycota	Agaricomycetes	Polyporales	Grifola	Grifola frondosa	358	102	0.44	3e-26	AN10640/FlpA	OBZ71402.1
	Basidiomycota	Pucciniomycetes	Pucciniales	Puccinia	Puccinia graminis	399	103	0.53	3e-26	AN10640/FlpA	KAA1128700.1
	Basidiomycota	Tremellomycetes	Trichosporonales	Apiotrichum	Apiotrichum porosum	381	102	0.63	4e-26	AN10640/FlpA	XP_028478277.1
	Basidiomycota	Agaricomycetes	Polyporales	Sparassis	Sparassis crispa	381	102	0.53	5e-26	AN10640/FlpA	XP_027616089.1
	Basidiomycota	Agaricomycetes	Agaricales	Galerina	Galerina marginata	389	102	0.55	7e-26	AN10640/FlpA	KDR82907.1
	Mucoromycota	Endogonomycetes	Endogonales	Bifiguratus	Bifiguratus adelaidae	352	101	0.57	8e-26	AN10640/FlpA	OZJ03999.1
	Basidiomycota	Agaricomycetes	Agaricales	Fistulina	Fistulina hepatica	388	102	0.44	8e-26	AN10640/FlpA	KIY50672.1
	Basidiomycota	Agaricomycetes	Russulales	Stereum	Stereum hirsutum	397	102	0.44	8e-26	AN10640/FlpA	XP_007304871.1
	Basidiomycota	Agaricomycetes	Polyporales	Fomitopsis	Fomitopsis pinicola	368	101	0.44	1e-25	AN10640/FlpA	EPT05102.1
	Basidiomycota	Agaricomycetes	Agaricales	Armillaria	Armillaria solidipes	381	101	0.45	1e-25	AN10640/FlpA	PBK74763.1
	Basidiomycota	Agaricomycetes	Agaricales	Armillaria	Armillaria gallica	381	101	0.45	1e-25	AN10640/FlpA	PBK97780.1
	Basidiomycota	Agaricomycetes	Agaricales	Crucibulum	Crucibulum laeve	388	101	0.52	1e-25	AN10640/FlpA	TFK40848.1
	Basidiomycota	Agaricomycetes	Agaricales	Hypsizygus	Hypsizygus marmoreus	381	101	0.52	2e-25	AN10640/FlpA	RDB18047.1
	Basidiomycota	Agaricomycetes	Boletales	Pisolithus	Pisolithus microcarpus	382	101	0.55	2e-25	AN10640/FlpA	KIK19209.1
	Basidiomycota	Agaricomycetes	Polyporales	Fomitopsis	Fomitopsis rosea	368	100	0.46	2e-25	AN10640/FlpA	TFY59292.1
	Basidiomycota	Agaricomycetes	Boletales	Paxillus	Paxillus involutus	380	100	0.52	2e-25	AN10640/FlpA	KIJ20835.1
	Basidiomycota	Agaricomycetes	Agaricales	Psilocybe	Psilocybe cyanescens	393	100	0.55	3e-25	AN10640/FlpA	PPQ69100.1
	Ascomycota	Saccharomycetes	Saccharomycetales	Cyberlindnera	Cyberlindnera fabianii	346	100	0.66	3e-25	AN10640/FlpA	ONH65634.1
	Basidiomycota	Agaricomycetes	Boletales	Serpula	Serpula lacrymans	381	100	0.52	3e-25	AN10640/FlpA	XP_007320656.1
	Basidiomycota	Tremellomycetes	Trichosporonales	Cutaneotrichosporon	Cutaneotrichosporon oleaginosum	358	100	0.6	3e-25	AN10640/FlpA	XP_018281850.1
	Basidiomycota	Agaricomycetes	Boletales	Paxillus	Paxillus rubicundulus	380	99.8	0.52	4e-25	AN10640/FlpA	KIK83709.1
	Basidiomycota	Agaricomycetes	Agaricales	Coprinopsis	Coprinopsis cinerea	379	99.8	0.44	5e-25	AN10640/FlpA	XP_001835727.2
	Basidiomycota	Agaricomycetes	Agaricales	Hypholoma	Hypholoma sublateritium	389	99.4	0.55	6e-25	AN10640/FlpA	KJA23219.1
	Basidiomycota	Tremellomycetes	Tremellales	Tremella	Tremella mesenterica	374	99.4	0.44	7e-25	AN10640/FlpA	RXK41284.1
	Basidiomycota	Agaricomycetes	Cantharellales	Tulasnella	Tulasnella calospora	402	99.8	0.44	7e-25	AN10640/FlpA	KIO23850.1
	Basidiomycota	Agaricomycetes	Agaricales	Mycena	Mycena chlorophos	363	99.0	0.44	7e-25	AN10640/FlpA	GAT60276.1
	Basidiomycota	Agaricomycetes	Agaricales	Gymnopus	Gymnopus androsaceus	378	99.4	0.45	7e-25	AN10640/FlpA	KAE9392820.1
	Basidiomycota	Agaricomycetes	Boletales	Scleroderma	Scleroderma citrinum	384	99.4	0.55	8e-25	AN10640/FlpA	KIM56491.1
	Basidiomycota	Pucciniomycetes	Pucciniales	Puccinia	Puccinia triticina	395	99.4	0.44	9e-25	AN10640/FlpA	OAV96472.1
	Basidiomycota	Agaricomycetes	Russulales	Peniophora	Peniophora sp. CONT	365	98.6	0.44	9e-25	AN10640/FlpA	KZV73665.1
	Zoopagomycota	Zoopagomycetes	Zoopagales	Thamnocephalis	Thamnocephalis sphaerospora	383	99.0	0.33	1e-24	AN10640/FlpA	RKP07444.1
	Basidiomycota	Agaricomycetes	Polyporales	Trametes	Trametes cinnabarina	414	99.0	0.57	1e-24	AN10640/FlpA	CDO71704.1
	Basidiomycota	Agaricomycetes	Polyporales	Wolfiporia	Wolfiporia cocos	376	98.6	0.54	1e-24	AN10640/FlpA	PCH40239.1
	Basidiomycota	Agaricomycetes	Cantharellales	Botryobasidium	Botryobasidium botryosum	395	98.6	0.44	1e-24	AN10640/FlpA	KDQ11147.1
	Basidiomycota	Agaricomycetes	Agaricales	Pterula	Pterula gracilis	394	98.6	0.4	1e-24	AN10640/FlpA	TFL00991.1
	Basidiomycota	Agaricomycetes	Boletales	Pisolithus	Pisolithus tinctorius	381	97.8	0.55	2e-24	AN10640/FlpA	KIO07745.1
	Mucoromycota	Mucoromycetes	Mucorales	Absidia	Absidia repens	379	97.8	0.58	2e-24	An4981/pchA	ORZ18749.1
	Basidiomycota	Agaricomycetes	Agaricales	Dendrothele	Dendrothele bispora	421	98.2	0.67	2e-24	AN10640/FlpA	THV03914.1
	Basidiomycota	Agaricomycetes	Agaricales	Agrocybe	Agrocybe aegerita	431	98.2	0.52	3e-24	AN10640/FlpA	CAA7262939.1
	Basidiomycota	Agaricomycetes	Geastrales	Sphaerobolus	Sphaerobolus stellatus	390	97.4	0.45	3e-24	AN10640/FlpA	KIJ54574.1
	Basidiomycota	Agaricomycetes	Agaricales	Termitomyces	Termitomyces sp. J132	386	96.3	0.54	7e-24	AN10640/FlpA	KNZ77504.1
	Basidiomycota	Agaricomycetes	Gloeophyllales	Gloeophyllum	Gloeophyllum trabeum	374	96.3	0.44	8e-24	AN10640/FlpA	XP_007866776.1
	Basidiomycota	Agaricomycetes	Jaapiales	Jaapia	Jaapia argillacea	375	96.3	0.52	9e-24	AN10640/FlpA	KDQ62447.1
	Basidiomycota	Agaricomycetes	Trechisporales	Sistotremastrum	Sistotremastrum suecicum	387	95.9	0.4	1e-23	AN10640/FlpA	KZT40153.1
	Basidiomycota	Pucciniomycetes	Pucciniales	Puccinia	Puccinia coronata	414	96.3	0.53	1e-23	AN10640/FlpA	PLW15789.1
	Basidiomycota	Agaricomycetes	Atheliales	Fibularhizoctonia	Fibularhizoctonia sp. CBS 109695	389	95.9	0.44	1e-23	AN10640/FlpA	KZP33480.1
	Basidiomycota	Agaricomycetes	Trechisporales	Sistotremastrum	Sistotremastrum niveocremeum	387	95.5	0.4	2e-23	AN10640/FlpA	KZS96734.1
	Basidiomycota	Agaricomycetes	Agaricales	Schizophyllum	Schizophyllum commune	379	95.1	0.53	2e-23	AN10640/FlpA	XP_003034677.1
	Basidiomycota	Agaricomycetes	Hymenochaetales	Fomitiporia	Fomitiporia mediterranea	413	95.5	0.44	2e-23	AN10640/FlpA	XP_007271347.1
	Basidiomycota	Agaricomycetes	Agaricales	Moniliophthora	Moniliophthora roreri	378	94.7	0.45	2e-23	AN10640/FlpA	ESK95768.1
	Basidiomycota	Agaricomycetes	Amylocorticiales	Plicaturopsis	Plicaturopsis crispa	377	94.7	0.52	2e-23	AN10640/FlpA	KII90962.1
	Basidiomycota	Agaricomycetes	Auriculariales	Exidia	Exidia glandulosa	344	94.0	0.44	3e-23	AN10640/FlpA	KZV84011.1
	Basidiomycota	Agaricomycetes	Boletales	Coniophora	Coniophora puteana	383	94.0	0.44	5e-23	AN10640/FlpA	XP_007770881.1
	Ascomycota	Saccharomycetes	Saccharomycetales	Ascoidea	Ascoidea rubescens	331	93.2	0.67	5e-23	AN10640/FlpA	XP_020046664.1
	Basidiomycota	Agaricomycetes	Atheliales	Piloderma	Piloderma croceum	386	93.2	0.44	9e-23	AN10640/FlpA	KIM89144.1
	Ascomycota	Saccharomycetes	Saccharomycetales	Saprochaete	Saprochaete ingens	357	92.4	0.7	1e-22	AN10640/FlpA	XP_031850730.1
	Basidiomycota	Agaricomycetes	Agaricales	Auriculariopsis	Auriculariopsis ampla	373	92.4	0.44	2e-22	AN10640/FlpA	TRM64209.1
	Basidiomycota	Dacrymycetes	Dacrymycetales	Calocera	Calocera cornea	428	92.4	0.41	2e-22	AN10640/FlpA	KZT60284.1
	Basidiomycota	Agaricomycetes	Polyporales	Phlebiopsis	Phlebiopsis gigantea	364	91.3	0.4	4e-22	AN10640/FlpA	KIP08932.1
	Basidiomycota	Agaricomycetes	Sebacinales	Serendipita	Serendipita indica	418	91.7	0.46	4e-22	AN10640/FlpA	CCA67665.1
	Basidiomycota	Agaricomycetes	Agaricales	Coprinopsis	Coprinopsis marcescibilis	374	91.3	0.44	4e-22	AN10640/FlpA	TFK28058.1
	Basidiomycota	Dacrymycetes	Dacrymycetales	Dacryopinax	Dacryopinax primogenitus	430	91.3	0.4	6e-22	AN10640/FlpA	EJU03138.1
	Basidiomycota	Agaricomycetes	Gloeophyllales	Heliocybe	Heliocybe sulcata	375	90.9	0.44	6e-22	AN10640/FlpA	TFK52610.1
	Basidiomycota	Agaricomycetes	Russulales	Bondarzewia	Bondarzewia mesenterica	434	90.9	0.39	8e-22	AN10640/FlpA	THH20115.1
	Basidiomycota	Agaricomycetes	Polyporales	Obba	Obba rivulosa	380	90.1	0.4	1e-21	AN10640/FlpA	OCH84912.1
	Basidiomycota	Tremellomycetes	Trichosporonales	Vanrija	Vanrija humicola	376	89.7	0.43	1e-21	AN10640/FlpA	TXT10933.1
	Basidiomycota	Agaricomycetes	Agaricales	Coprinellus	Coprinellus micaceus	375	89.7	0.44	1e-21	AN10640/FlpA	TEB39779.1
	Basidiomycota	Tremellomycetes	Tremellales	Kockovaella	Kockovaella imperatae	375	89.4	0.44	2e-21	AN10640/FlpA	XP_021867942.1
	Basidiomycota	Agaricomycetes	Polyporales	Fibroporia	Fibroporia radiculosa	374	88.6	0.43	3e-21	AN10640/FlpA	XP_012178549.1
	Mucoromycota	Mortierellomycetes	Mortierellales	Mortierella	Mortierella elongata	400	89.0	0.54	3e-21	An4981/pchA	OAQ22764.1
	Basidiomycota	Mixiomycetes	Mixiales	Mixia	Mixia osmundae	409	88.6	0.46	4e-21	AN10640/FlpA	XP_014570103.1
	Basidiomycota	Agaricomycetes	Corticiales	Punctularia	Punctularia strigosozonata	370	88.2	0.44	4e-21	AN10640/FlpA	XP_007380293.1

## Sheet: An8190-Stk47
	Taxonomy				Species	Stk47							Color key
	Phylum	Class	Order	Genus		Length	Score	Coverage	E value	Reverse retrieval at AspGD	Accession code
	Ascomycota	Eurotiomycetes	Eurotiales	Aspergillus	Aspergilus nidulans	1119	2251	1	0	An8190/Stk47	XP_681459.1		Eurotiomycetes
	Ascomycota	Eurotiomycetes	Eurotiales	Aspergillus	Aspergillus mulundensis	1206	2185	0.97	0	An8190/Stk47	XP_026608265.1		Dothideomycetes
	Ascomycota	Eurotiomycetes	Eurotiales	Aspergillus	Aspergillus avenaceus	745	794	0.63	0	An8190/Stk47	KAE8150183.1		Leotiomycetes
	Ascomycota	Eurotiomycetes	Eurotiales	Aspergillus	Aspergillus alliaceus	785	731	0.35	0	An8190/Stk47	XP_031901579.1		Sordariomycetes
	Ascomycota	Eurotiomycetes	Eurotiales	Aspergillus	Aspergillus lentulus	1092	840	0.85	0	An8190/Stk47	XP_033411389.1		Pezizomycetes
	Ascomycota	Eurotiomycetes	Eurotiales	Aspergillus	Aspergillus udagawae	1227	859	0.93	0	An8190/Stk47	GFF45790.1		Orbiliomycetes
	Ascomycota	Eurotiomycetes	Eurotiales	Aspergillus	Aspergillus coremiiformis	1080	722	0.35	0	An8190/Stk47	KAE8355754.1		Schizosaccharomycetes
	Ascomycota	Eurotiomycetes	Eurotiales	Aspergillus	Aspergillus parasiticus	801	728	0.35	0	An8190/Stk47	KAB8205316.1		Saccharomycetes
	Ascomycota	Eurotiomycetes	Eurotiales	Aspergillus	Aspergillus caelatus	801	719	0.35	0	An8190/Stk47	XP_031920978.1		Pneumocystidomycetes
	Ascomycota	Eurotiomycetes	Eurotiales	Aspergillus	Aspergillus minisclerotigenes	801	728	0.35	0	An8190/Stk47	KAB8274225.1		Taphrinomycetes
	Ascomycota	Eurotiomycetes	Eurotiales	Aspergillus	Aspergillus oryzae	1092	733	0.35	0	An8190/Stk47	EIT79838.1		Agaricomycetes
	Ascomycota	Eurotiomycetes	Eurotiales	Aspergillus	Aspergillus pseudotamarii	1091	731	0.36	0	An8190/Stk47	XP_031911591.1		Dacrymycetes
	Ascomycota	Eurotiomycetes	Eurotiales	Aspergillus	Aspergillus novoparasiticus	801	728	0.36	0	An8190/Stk47	KAB8219640.1		Tremellomycetes
	Ascomycota	Eurotiomycetes	Eurotiales	Aspergillus	Aspergillus clavatus	1072	710	0.34	0	An8190/Stk47	XP_001276214.1		Pucciniomycetes
	Ascomycota	Eurotiomycetes	Eurotiales	Aspergillus	Aspergillus sergii	1092	730	0.35	0	An8190/Stk47	KAE8328902.1		Mixiomycetes
	Ascomycota	Eurotiomycetes	Eurotiales	Aspergillus	Aspergillus bombycis	694	726	0.35	0	An8190/Stk47	XP_022388556.1		Zoopagomycetes
	Ascomycota	Eurotiomycetes	Eurotiales	Aspergillus	Aspergillus novofumigatus	1023	763	0.86	0	An8190/Stk47	XP_024685202.1		Mortierellomycetes
	Ascomycota	Eurotiomycetes	Eurotiales	Aspergillus	Aspergillus pseudonomius	801	728	0.35	0	An8190/Stk47	XP_031938757.1		Endogonomycetes
	Ascomycota	Eurotiomycetes	Eurotiales	Aspergillus	Aspergillus candidus	1046	801	0.46	0	An8190/Stk47	XP_024676336.1		Mucoromycetes
	Ascomycota	Eurotiomycetes	Eurotiales	Aspergillus	Aspergillus turcosus	2389	806	0.5	0	An8190/Stk47	RLL99324.1		Lecanoromycetes
	Ascomycota	Eurotiomycetes	Eurotiales	Aspergillus	Aspergillus fischeri	1091	838	0.92	0	An8190/Stk47	XP_001266216.1		Xylonomycetes
	Ascomycota	Eurotiomycetes	Eurotiales	Aspergillus	Aspergillus taichungensis	1044	799	0.48	0	An8190/Stk47	PLN77669.1		Neolectomycetes
	Ascomycota	Eurotiomycetes	Eurotiales	Aspergillus	Aspergillus leporis	1081	721	0.35	0	An8190/Stk47	KAB8076043.1
	Ascomycota	Eurotiomycetes	Eurotiales	Aspergillus	Aspergillus bertholletiae	802	725	0.35	0	An8190/Stk47	KAE8380793.1
	Ascomycota	Eurotiomycetes	Eurotiales	Aspergillus	Aspergillus ochraceoroseus	1077	1050	0.92	0	An8190/Stk47	KKK14502.1
	Ascomycota	Eurotiomycetes	Eurotiales	Aspergillus	Aspergillus tanneri	1075	889	0.91	0	An8190/Stk47	XP_033422392.1
	Ascomycota	Eurotiomycetes	Eurotiales	Aspergillus	Aspergillus fumigatus	1092	854	0.92	0	An8190/Stk47	OXN28225.1
	Ascomycota	Eurotiomycetes	Eurotiales	Aspergillus	Aspergillus vadensis	1009	779	0.86	0	An8190/Stk47	XP_025563071.1
	Ascomycota	Eurotiomycetes	Eurotiales	Aspergillus	Aspergillus campestris	1043	818	0.46	0	An8190/Stk47	XP_024692451.1
	Ascomycota	Eurotiomycetes	Eurotiales	Aspergillus	Aspergillus thermomutatus	1092	863	0.92	0	An8190/Stk47	XP_026614082.1
	Ascomycota	Eurotiomycetes	Eurotiales	Aspergillus	Aspergillus terreus	758	758	0.48	0	An8190/Stk47	GES65745.1
	Ascomycota	Eurotiomycetes	Eurotiales	Aspergillus	Aspergillus sclerotioniger	1081	704	0.34	0	An8190/Stk47	XP_025467050.1
	Ascomycota	Eurotiomycetes	Eurotiales	Aspergillus	Aspergillus sclerotiicarbonarius	1080	789	0.92	0	An8190/Stk47	PYI07992.1
	Ascomycota	Eurotiomycetes	Eurotiales	Aspergillus	Aspergillus ellipticus	1071	707	0.34	0	An8190/Stk47	PYH96105.1
	Ascomycota	Eurotiomycetes	Eurotiales	Aspergillus	Aspergillus wentii	510	706	0.42	0	An8190/Stk47	OJJ32973.1
	Ascomycota	Eurotiomycetes	Eurotiales	Aspergillus	Aspergillus homomorphus	1097	854	0.91	0	An8190/Stk47	XP_025548340.1
	Ascomycota	Eurotiomycetes	Eurotiales	Aspergillus	Aspergillus heteromorphus	1079	771	0.7	0	An8190/Stk47	XP_025398685.1
	Ascomycota	Eurotiomycetes	Eurotiales	Aspergillus	Aspergillus carbonarius
	Ascomycota	Eurotiomycetes	Eurotiales	Aspergillus	Aspergillus phoenicis	1078	828	0.92	0	An8190/Stk47	RDK38036.1
	Ascomycota	Eurotiomycetes	Eurotiales	Aspergillus	Aspergillus niger	1078	830	0.92	0	An8190/Stk47	XP_025449380.1
	Ascomycota	Eurotiomycetes	Eurotiales	Aspergillus	Aspergillus aculeatinus	1105	890	0.91	0	An8190/Stk47	XP_025507606.1
	Ascomycota	Eurotiomycetes	Eurotiales	Aspergillus	Aspergillus neoniger	1078	846	0.92	0	An8190/Stk47	XP_025482467.1
	Ascomycota	Eurotiomycetes	Eurotiales	Aspergillus	Aspergillus piperis	1078	844	0.92	0	An8190/Stk47	XP_025520603.1
	Ascomycota	Eurotiomycetes	Eurotiales	Aspergillus	Aspergillus brunneoviolaceus	387	693	0.32	0	An8190/Stk47	XP_025444956.1
	Ascomycota	Eurotiomycetes	Eurotiales	Aspergillus	Aspergillus costaricaensis	1077	862	0.92	0	An8190/Stk47	XP_025545040.1
	Ascomycota	Eurotiomycetes	Eurotiales	Aspergillus	Aspergillus eucalypticola	1078	843	0.92	0	An8190/Stk47	XP_025388857.1
	Ascomycota	Eurotiomycetes	Eurotiales	Aspergillus	Aspergillus kawachii	1078	845	0.92	0	An8190/Stk47	BCR98872.1
	Ascomycota	Eurotiomycetes	Eurotiales	Aspergillus	Aspergillus japonicus	1101	889	0.91	0	An8190/Stk47	XP_025526462.1
	Ascomycota	Eurotiomycetes	Eurotiales	Aspergillus	Aspergillus fijiensis	559	804	0.46	0	An8190/Stk47	RAK80344.1
	Ascomycota	Eurotiomycetes	Eurotiales	Aspergillus	Aspergillus saccharolyticus	1094	831	0.7	0	An8190/Stk47	XP_025431763.1
	Ascomycota	Eurotiomycetes	Eurotiales	Aspergillus	Aspergillus ibericus	1085	716	0.34	0	An8190/Stk47	XP_025576237.1
	Ascomycota	Eurotiomycetes	Eurotiales	Aspergillus	Aspergillus luchuensis	1078	844	0.92	0	An8190/Stk47	OJZ82243.1
	Ascomycota	Eurotiomycetes	Eurotiales	Aspergillus	Aspergillus brasiliensis	1013	639	0.29	0	An8190/Stk47	OJJ69406.1
	Ascomycota	Eurotiomycetes	Eurotiales	Aspergillus	Aspergillus cristatus	1080	691	0.33	0	An8190/Stk47	ODM20917.1
	Ascomycota	Eurotiomycetes	Eurotiales	Aspergillus	Aspergillus violaceofuscus	1101	889	0.91	0	An8190/Stk47	PYI22877.1
	Ascomycota	Eurotiomycetes	Eurotiales	Aspergillus	Aspergillus uvarum	1105	882	0.91	0	An8190/Stk47	XP_025488690.1
	Ascomycota	Eurotiomycetes	Eurotiales	Aspergillus	Aspergillus glaucus	574	682	0.34	0	An8190/Stk47	XP_022399885.1
	Ascomycota	Eurotiomycetes	Eurotiales	Aspergillus	Aspergillus indologenus	1105	907	0.91	0	An8190/Stk47	PYI29761.1
	Ascomycota	Eurotiomycetes	Eurotiales	Aspergillus	Aspergillus tubingensis	1078	840	0.92	0	An8190/Stk47	OJI88195.1
	Ascomycota	Eurotiomycetes	Eurotiales	Aspergillus	Aspergillus ruber	1072	687	0.33	0	An8190/Stk47	EYE98532.1
	Ascomycota	Eurotiomycetes	Eurotiales	Aspergillus	Aspergillus sclerotialis	1079	751	0.64	0	An8190/Stk47	RJE22538.1
	Ascomycota	Eurotiomycetes	Eurotiales	Penicillium	Penicillium decumbens	701	709	0.46	0	An8190/Stk47	OQD73381.1
	Ascomycota	Eurotiomycetes	Eurotiales	Aspergillus	Aspergillus steynii	1074	851	0.91	0	An8190/Stk47	XP_024707234.1
	Ascomycota	Eurotiomycetes	Eurotiales	Penicillium	Penicillium solitum	1086	671	0.33	0	An8190/Stk47	OQD92677.1
	Ascomycota	Eurotiomycetes	Eurotiales	Penicillium	Penicillium coprophilum	1084	681	0.35	0	An8190/Stk47	OQE35360.1
	Ascomycota	Eurotiomycetes	Eurotiales	Monascus	Monascus purpureus	847	576	0.49	0	An8190/Stk47	TQB69844.1
	Ascomycota	Eurotiomycetes	Eurotiales	Penicillium	Penicillium flavigenum	1072	733	0.67	0	An8190/Stk47	OQE25008.1
	Ascomycota	Eurotiomycetes	Eurotiales	Penicillium	Penicillium polonicum	1086	669	0.34	0	An8190/Stk47	OQD72077.1
	Ascomycota	Eurotiomycetes	Eurotiales	Penicillium	Penicillium nordicum	1082	724	0.63	0	An8190/Stk47	KOS48224.1
	Ascomycota	Eurotiomycetes	Eurotiales	Penicillium	Penicillium nalgiovense	961	731	0.63	0	An8190/Stk47	OQE82295.1
	Ascomycota	Eurotiomycetes	Eurotiales	Penicillium	Penicillium camemberti	1086	668	0.33	0	An8190/Stk47	CRL30625.1
	Ascomycota	Eurotiomycetes	Eurotiales	Penicillium	Penicillium rubens	1078	734	0.7	0	An8190/Stk47	XP_002568632.1
	Ascomycota	Eurotiomycetes	Eurotiales	Penicillium	Penicillium roqueforti	1077	669	0.34	0	An8190/Stk47	CDM29623.1
	Ascomycota	Eurotiomycetes	Eurotiales	Byssochlamys	Byssochlamys spectabilis	1118	697	0.34	0	An8190/Stk47	XP_028489886.1
	Ascomycota	Eurotiomycetes	Eurotiales	Penicillium	Penicillium oxalicum	653	695	0.55	0	An8190/Stk47	EPS34498.1
	Ascomycota	Eurotiomycetes	Onygenales	Blastomyces	Blastomyces gilchristii	1076	715	0.46	0	An8190/Stk47	XP_002628500.1
	Ascomycota	Eurotiomycetes	Eurotiales	Penicillium	Penicillium arizonense	698	666	0.34	0	An8190/Stk47	XP_022492694.1
	Ascomycota	Eurotiomycetes	Onygenales	Paracoccidioides	Paracoccidioides brasiliensis	1091	675	0.34	0	An8190/Stk47	XP_010762788.1
	Ascomycota	Eurotiomycetes	Eurotiales	Elaphomyces	Elaphomyces granulatus
	Ascomycota	Eurotiomycetes	Onygenales	Emmonsia	Emmonsia crescens	1082	709	0.45	0	An8190/Stk47	PGH35736.1
	Ascomycota	Eurotiomycetes	Onygenales	Paracoccidioides	Paracoccidioides lutzii	1090	672	0.34	0	An8190/Stk47	XP_015699472.1
	Ascomycota	Eurotiomycetes	Onygenales	Paracoccidioides	Penicillium brasilianum	1104	724	0.63	0	An8190/Stk47	CEJ60417.1
	Ascomycota	Eurotiomycetes	Onygenales	Blastomyces	Blastomyces silverae
	Ascomycota	Eurotiomycetes	Onygenales	Helicocarpus	Helicocarpus griseus
	Ascomycota	Eurotiomycetes	Onygenales	Emergomyces	Emergomyces pasteurianus	1090	719	0.46	0	An8190/Stk47	OJD17368.1
	Ascomycota	Eurotiomycetes	Eurotiales	Penicilliopsis	Penicilliopsis zonata	824	710	0.36	0	An8190/Stk47	XP_022583454.1
	Ascomycota	Eurotiomycetes	Onygenales	Blastomyces	Blastomyces parvus	1076	719	0.46	0	An8190/Stk47	PGH04280.1
	Ascomycota	Eurotiomycetes	Onygenales	Histoplasma	Histoplasma capsulatum	1085	682	0.35	0	An8190/Stk47	EEH05342.1
	Ascomycota	Eurotiomycetes	Onygenales	Blastomyces	Blastomyces percursus	1073	696	0.63	0	An8190/Stk47	OJD28146.1
	Ascomycota	Eurotiomycetes	Eurotiales	Penicillium	Penicillium steckii	1211	685	0.34	0	An8190/Stk47	OQE19603.1
	Ascomycota	Eurotiomycetes	Eurotiales	Penicillium	Penicillium vulpinum	1152	668	0.34	0	An8190/Stk47	OQE02211.1
	Ascomycota	Eurotiomycetes	Onygenales	Trichophyton	Trichophyton tonsurans	990	669	0.35	0	An8190/Stk47	EGD92960.1
	Ascomycota	Eurotiomycetes	Onygenales	Polytolypa	Polytolypa hystricis	1063	711	0.46	0	An8190/Stk47	PGH12404.1
	Ascomycota	Eurotiomycetes	Onygenales	Trichophyton	Trichophyton interdigitale	990	667	0.35	0	An8190/Stk47	KAF3895338.1
	Ascomycota	Eurotiomycetes	Onygenales	Trichophyton	Trichophyton rubrum	990	669	0.35	0	An8190/Stk47	EZG05539.1
	Ascomycota	Eurotiomycetes	Eurotiales	Talaromyces	Talaromyces stipitatus	1001	691	0.61	0	An8190/Stk47	XP_002481903.1
	Ascomycota	Eurotiomycetes	Eurotiales	Talaromyces	Talaromyces marneffei	1017	692	0.59	0	An8190/Stk47	XP_002147733.1
	Ascomycota	Eurotiomycetes	Onygenales	Emmonsia	Emmonsia sp. CAC-2015a	1137	717	0.46	0	An8190/Stk47	OAX81763.1
	Ascomycota	Eurotiomycetes	Onygenales	Microsporum	Microsporum canis	992	665	0.35	0	An8190/Stk47	XP_002848937.1
	Ascomycota	Eurotiomycetes	Onygenales	Nannizzia	Nannizzia gypsea	988	664	0.34	0	An8190/Stk47	XP_003174023.1
	Ascomycota	Eurotiomycetes	Onygenales	Trichophyton	Trichophyton benhamiae	937	666	0.35	0	An8190/Stk47	XP_003015114.1
	Ascomycota	Eurotiomycetes	Eurotiales	Penicillium	Penicillium subrubescens	787	697	0.63	0	An8190/Stk47	OKP01043.1
	Ascomycota	Eurotiomycetes	Onygenales	Trichophyton	Trichophyton violaceum	714	665	0.35	0	An8190/Stk47	OAL71354.1
	Ascomycota	Eurotiomycetes	Onygenales	Coccidioides	Coccidioides immitis	1106	659	0.34	0	An8190/Stk47	XP_001242625.1
	Ascomycota	Eurotiomycetes	Onygenales	Coccidioides	Coccidioides posadasii	1106	657	0.34	0	An8190/Stk47	XP_003069808.1
	Ascomycota	Eurotiomycetes	Eurotiales	Rasamsonia	Rasamsonia emersonii	592	662	0.33	0	An8190/Stk47	XP_013326716.1
	Ascomycota	Eurotiomycetes	Verrucariales	Endocarpon	Endocarpon pusillum	1068	615	0.44	0	An8190/Stk47	KAF7504705.1
	Ascomycota	Eurotiomycetes	Chaetothyriales	Capronia	Capronia coronata	1026	607	0.44	0	An8190/Stk47	XP_007721487.1
	Ascomycota	Eurotiomycetes	Eurotiales	Talaromyces	Talaromyces islandicus	2443	653	0.35	0	An11052	CRG87394.1
	Ascomycota	Eurotiomycetes	Chaetothyriales	Exophiala	Exophiala dermatitidis	679	604	0.38	0	An8190/Stk47	XP_009154629.1
	Ascomycota	Eurotiomycetes	Onygenales	Trichophyton	Trichophyton verrucosum	607	657	0.35	0	An8190/Stk47	XP_003019995.1
	Ascomycota	Eurotiomycetes	Chaetothyriales	Exophiala	Exophiala sideris	1075	627	0.62	0	An8190/Stk47	KIV86465.1
	Ascomycota	Eurotiomycetes	Chaetothyriales	Rhinocladiella	Rhinocladiella mackenziei	1012	606	0.33	0	An8190/Stk47	XP_013276927.1
	Ascomycota	Xylonomycetes	Xylonales	Xylona	Xylona heveae	820	638	0.62	0	An8190/Stk47	XP_018185906.1
	Ascomycota	Eurotiomycetes	Chaetothyriales	Cladophialophora	Cladophialophora bantiana	1061	607	0.31	0	An8865/ptkA	XP_016625981.1
	Ascomycota	Eurotiomycetes	Chaetothyriales	Capronia	Capronia epimyces	758	597	0.47	0	An8190/Stk47	XP_007729125.1
	Ascomycota	Dothideomycetes	Incertae sedis	Cryomyces	Cryomyces minteri	608	576	0.38	0	An8190/Stk47	TKA78799.1
	Ascomycota	Eurotiomycetes	Chaetothyriales	Cladophialophora	Cladophialophora psammophila	734	603	0.31	0	An8190/Stk47	XP_007739861.1
	Ascomycota	Eurotiomycetes	Chaetothyriales	Exophiala	Exophiala aquamarina	1017	620	0.44	0	An8190/Stk47	XP_013254465.1
	Ascomycota	Dothideomycetes	Dothideales	Delphinella	Delphinella strobiligena	1001	582	0.35	0	An8190/Stk47	KAF1346019.1
	Ascomycota	Dothideomycetes	Pleosporales	Delitschia	Delitschia confertaspora	1236	580	0.38	0	An8865/ptkA	KAF2202627.1
	Ascomycota	Dothideomycetes	Mytilinidiales	Mytilinidion	Mytilinidion resinicola	400	566	0.33	0	An8190/Stk47	XP_033568551.1
	Ascomycota	Dothideomycetes	Patellariales	Patellaria	Patellaria atrata	649	557	0.35	0	An8190/Stk47	KAF2841134.1
	Ascomycota	Eurotiomycetes	Chaetothyriales	Exophiala	Exophiala mesophila	1039	592	0.32	0	An8190/Stk47	RVX70405.1
	Ascomycota	Eurotiomycetes	Chaetothyriales	Cladophialophora	Cladophialophora carrionii	975	617	0.59	0	An8190/Stk47	OCT52623.1
	Ascomycota	Dothideomycetes	Dothideales	Aureobasidium	Aureobasidium melanogenum	408	562	0.34	0	An8190/Stk47	KEQ58198.1
	Ascomycota	Dothideomycetes	Dothideales	Aureobasidium	Aureobasidium namibiae	408	557	0.34	0	An8190/Stk47	XP_013428914.1
	Ascomycota	Dothideomycetes	Botryosphaeriales	Aplosporella	Aplosporella prunicola	799	585	0.35	0	An8190/Stk47	XP_033395980.1
	Ascomycota	Eurotiomycetes	Chaetothyriales	Exophiala	Exophiala oligosperma	1005	611	0.34	0	An8190/Stk47	XP_016266111.1
	Ascomycota	Eurotiomycetes	Chaetothyriales	Exophiala	Exophiala spinifera	992	602	0.45	0	An8190/Stk47	XP_016238474.1
	Ascomycota	Dothideomycetes	Mytilinidiales	Lophium	Lophium mytilinum	409	546	0.33	0	An8190/Stk47	KAF2496568.1
	Ascomycota	Lecanoromycetes	Umbilicariales	Lasallia	Lasallia pustulata	691	610	0.33	0	An8190/Stk47	SLM37853.1
	Ascomycota	Dothideomycetes	Botryosphaeriales	Saccharata	Saccharata proteae	572	576	0.43	0	An8190/Stk47	KAF2090760.1
	Ascomycota	Dothideomycetes	Mytilinidiales	Lepidopterella	Lepidopterella palustris	818	573	0.4	0	An8190/Stk47	OCK82124.1
	Ascomycota	Dothideomycetes	Dothideales	Aureobasidium	Aureobasidium pullulans	971	565	0.35	0	An8190/Stk47	THW17873.1
	Ascomycota	Leotiomycetes	Incertae sedis	Oidiodendron	Oidiodendron maius	405	560	0.31	0	An8190/Stk47	KIM99585.1
	Ascomycota	Dothideomycetes	Incertae sedis	Cenococcum	Cenococcum geophilum	752	575	0.33	0	An8190/Stk47	OCK86728.1
	Ascomycota	Dothideomycetes	Pleosporales	Didymella	Didymella exigua	494	558	0.34	0	An8190/Stk47	XP_033448677.1
	Ascomycota	Leotiomycetes	Incertae sedis	Scytalidium	Scytalidium lignicola	1089	581	0.34	0	An8190/Stk47	RFU35251.1
	Ascomycota	Dothideomycetes	Pleosporales	Pleomassaria	Pleomassaria siparia	392	553	0.33	0	An8190/Stk47	KAF2703447.1
	Ascomycota	Leotiomycetes	Incertae sedis	Pseudogymnoascus	Pseudogymnoascus sp. VKM F-4520	1098	595	0.46	0	An8190/Stk47	KFZ23470.1
	Ascomycota	Dothideomycetes	Pleosporales	Melanomma	Melanomma pulvis-pyrius	1219	584	0.41	0	An8190/Stk47	KAF2789791.1
	Ascomycota	Leotiomycetes	Helotiales	Monilinia	Monilinia fructigena	1072	591	0.34	0	An8190/Stk47	RAL66538.1
	Ascomycota	Leotiomycetes	Helotiales	Rutstroemia	Rutstroemia sp. NJR-2017a BVV2	1177	568	0.32	9e-180	An8190/Stk47	PQE08255.1
	Ascomycota	Dothideomycetes	Incertae sedis	Glonium	Glonium stellatum	1229	582	0.33	0	An8190/Stk47	OCL09371.1
	Ascomycota	Leotiomycetes	Helotiales	Venustampulla	Venustampulla echinocandica	1175	577	0.62	0	An8190/Stk47	XP_031869076.1
	Ascomycota	Dothideomycetes	Pleosporales	Corynespora	Corynespora cassiicola Philippines	402	539	0.3	5e-179	An8190/Stk47	PSN74454.1
	Ascomycota	Dothideomycetes	Pleosporales	Stagonospora	Stagonospora sp. SRC1lsM3a	1175	562	0.36	2e-177	An8190/Stk47	OAL04411.1
	Ascomycota	Dothideomycetes	Pleosporales	Macroventuria	Macroventuria anomochaeta	1167	575	0.34	0	An8190/Stk47	XP_033560909.1
	Ascomycota	Dothideomycetes	Pleosporales	Ampelomyces	Ampelomyces quisqualis	481	551	0.33	0	An8190/Stk47	KAF1918693.1
	Ascomycota	Dothideomycetes	Pleosporales	Bipolaris	Bipolaris victoriae	387	547	0.33	0	An8190/Stk47	XP_014550642.1
	Ascomycota	Dothideomycetes	Pleosporales	Pyrenophora	Pyrenophora tritici-repentis	880	568	0.36	0	An8190/Stk47	PZD16953.1
	Ascomycota	Dothideomycetes	Pleosporales	Westerdykella	Westerdykella ornata	454	577	0.39	0	An8190/Stk47	XP_033653975.1
	Ascomycota	Dothideomycetes	Pleosporales	Setomelanomma	Setomelanomma holmii	389	561	0.33	0	An8190/Stk47	KAF2023689.1
	Ascomycota	Dothideomycetes	Pleosporales	Bipolaris	Bipolaris oryzae	959	563	0.35	3e-180	An8865/ptkA	XP_007686459.1
	Ascomycota	Leotiomycetes	Helotiales	Monilinia	Monilinia laxa	1072	590	0.34	0	An8190/Stk47	KAB8292271.1
	Ascomycota	Dothideomycetes	Pleosporales	Bipolaris	Bipolaris zeicola	391	547	0.33	0	An8190/Stk47	XP_007710794.1
	Ascomycota	Dothideomycetes	Pleosporales	Lindgomyces	Lindgomyces ingoldianus	1215	570	0.38	6e-180	An8190/Stk47	XP_033539628.1
	Ascomycota	Leotiomycetes	Helotiales	Sclerotinia	Sclerotinia sclerotiorum	1071	588	0.34	0	An8190/Stk47	XP_001591047.1
	Ascomycota	Leotiomycetes	Helotiales	Chlorociboria	Chlorociboria aeruginascens	1074	577	0.32	0	An8190/Stk47	TAQ83860.1
	Ascomycota	Dothideomycetes	Pleosporales	Ophiobolus	Ophiobolus disseminans
	Ascomycota	Dothideomycetes	Dothideales	Aureobasidium	Aureobasidium subglaciale	283	402	0.24	7e-128	An8190/Stk47	XP_013343547.1
	Ascomycota	Dothideomycetes	Pleosporales	Bipolaris	Bipolaris sorokiniana	1183	558	0.35	6e-176	An8190/Stk47	XP_007696809.1
	Ascomycota	Dothideomycetes	Pleosporales	Polyplosphaeria	Polyplosphaeria fusca	394	550	0.32	0	An8190/Stk47	KAF2734627.1
	Ascomycota	Dothideomycetes	Pleosporales	Curvularia	Curvularia kusanoi	680	542	0.36	6e-176	An8190/Stk47	KAF3009642.1
	Ascomycota	Leotiomycetes	Helotiales	Phialocephala	Phialocephala subalpina	1107	577	0.45	0	An8190/Stk47	CZR56814.1
	Ascomycota	Dothideomycetes	Pleosporales	Alternaria	Alternaria gaisen	798	560	0.38	0	An8190/Stk47	KAB2110249.1
	Ascomycota	Leotiomycetes	Helotiales	Botrytis	Botrytis hyacinthi	1071	586	0.34	0	An8190/Stk47	TGO43123.1
	Ascomycota	Dothideomycetes	Pleosporales	Decorospora	Decorospora gaudefroyi	739	572	0.37	0	An8190/Stk47	KAF1833947.1
	Ascomycota	Leotiomycetes	Helotiales	Botrytis	Botrytis galanthina	1071	585	0.34	0	An8190/Stk47	THV47894.1
	Ascomycota	Dothideomycetes	Pleosporales	Didymosphaeria	Didymosphaeria enalia	1195	588	0.41	0	An8190/Stk47	KAF2260615.1
	Ascomycota	Dothideomycetes	Pleosporales	Lophiotrema	Lophiotrema nucula	605	580	0.38	0	An8190/Stk47	KAF2113575.1
	Ascomycota	Dothideomycetes	Pleosporales	Lentithecium	Lentithecium fluviatile	833	577	0.38	0	An8190/Stk47	KAF2685259.1
	Ascomycota	Leotiomycetes	Helotiales	Botrytis	Botrytis tulipae	1071	587	0.34	0	An8190/Stk47	TGO11748.1
	Ascomycota	Leotiomycetes	Helotiales	Botryotinia	Botryotinia convoluta	1071	587	0.34	0	An8190/Stk47	TGO64419.1
	Ascomycota	Leotiomycetes	Helotiales	Botrytis	Botrytis porri	1061	583	0.34	0	An8190/Stk47	TGO87985.1
	Ascomycota	Dothideomycetes	Pleosporales	Aaosphaeria	Aaosphaeria arxii	519	563	0.33	0	An8190/Stk47	XP_033389557.1
	Ascomycota	Dothideomycetes	Pleosporales	Alternaria	Alternaria alternata	452	556	0.36	0	An8190/Stk47	XP_018388258.1
	Ascomycota	Dothideomycetes	Pleosporales	Amniculicola	Amniculicola lignicola	391	551	0.32	0	An8190/Stk47	KAF1994136.1
	Ascomycota	Dothideomycetes	Incertae sedis	Lizonia	Lizonia empirigonia	387	558	0.33	0	An8190/Stk47	KAF1363649.1
	Ascomycota	Leotiomycetes	Helotiales	Botrytis	Botrytis elliptica	1072	587	0.34	0	An8190/Stk47	KAF7936851.1
	Ascomycota	Dothideomycetes	Pleosporales	Exserohilum	Exserohilum turcica	392	553	0.33	0	An8190/Stk47	XP_008028676.1
	Ascomycota	Leotiomycetes	Helotiales	Botrytis	Botrytis paeoniae	1071	583	0.34	0	An8190/Stk47	TGO30078.1
	Ascomycota	Leotiomycetes	Helotiales	Botryotinia	Botryotinia narcissicola	1071	587	0.34	0	An8190/Stk47	TGO66787.1
	Ascomycota	Leotiomycetes	Helotiales	Botryotinia	Botryotinia calthae	1071	587	0.34	0	An8190/Stk47	TEY87513.1
	Ascomycota	Leotiomycetes	Incertae sedis	Pseudogymnoascus	Pseudogymnoascus verrucosus	1106	587	0.46	0	An8190/Stk47	OBT96523.2
	Ascomycota	Dothideomycetes	Pleosporales	Parastagonospora	Parastagonospora nodorum	389	550	0.33	0	An8190/Stk47	XP_001801494.1
	Ascomycota	Leotiomycetes	Incertae sedis	Amorphotheca	Amorphotheca resinae	1085	587	0.35	0	An8190/Stk47	XP_024723300.1
	Ascomycota	Dothideomycetes	Pleosporales	Lophiostoma	Lophiostoma macrostomum	1200	565	0.32	3e-178	An8190/Stk47	KAF2652035.1
	Ascomycota	Dothideomycetes	Pleosporales	Massariosphaeria	Massariosphaeria phaeospora	314	560	0.37	0	An8190/Stk47	KAF2871285.1
	Ascomycota	Dothideomycetes	Pleosporales	Plenodomus	Plenodomus tracheiphilus	383	562	0.33	0	An8190/Stk47	KAF2845286.1
	Ascomycota	Leotiomycetes	Helotiales	Botrytis	Botrytis cinerea	1071	587	0.34	0	An8190/Stk47	XP_001558262.1
	Ascomycota	Leotiomycetes	Helotiales	Coleophoma	Coleophoma cylindrospora	1095	541	0.31	2e-170	An8190/Stk47	RDW88200.1
	Ascomycota	Dothideomycetes	Incertae sedis	Zopfia	Zopfia rhizophila	461	559	0.33	0	An8190/Stk47	KAF2179839.1
	Ascomycota	Dothideomycetes	Pleosporales	Clohesyomyces	Clohesyomyces aquaticus	828	577	0.38	0	An8190/Stk47	ORX92980.1
	Ascomycota	Dothideomycetes	Pleosporales	Dothidotthia	Dothidotthia symphoricarpi	435	572	0.36	0	An8190/Stk47	XP_033519820.1
	Ascomycota	Dothideomycetes	Pleosporales	Trematosphaeria	Trematosphaeria pertusa	1211	590	0.38	0	An8190/Stk47	XP_033681013.1
	Ascomycota	Dothideomycetes	Pleosporales	Paraphaeosphaeria	Paraphaeosphaeria sporulosa	1161	590	0.38	0	An8190/Stk47	XP_018035050.1
	Ascomycota	Dothideomycetes	Pleosporales	Cucurbitaria	Cucurbitaria berberidis	776	566	0.35	0	An8190/Stk47	KAF1847727.1
	Ascomycota	Dothideomycetes	Pleosporales	Bipolaris	Bipolaris maydis	391	546	0.33	0	An8190/Stk47	XP_014081743.1
	Ascomycota	Dothideomycetes	Aulographales	Aulographaceae	Aulographum hederae	406	543	0.32	3e-180	An8190/Stk47	KAF1981752.1
	Ascomycota	Leotiomycetes	Helotiales	Hyaloscypha	Hyaloscypha bicolor	1096	581	0.35	0	An8190/Stk47	XP_024729793.1
	Ascomycota	Dothideomycetes	Pleosporales	Periconia	Periconia macrospinosa	473	576	0.39	0	An8190/Stk47	PVI04389.1
	Ascomycota	Dothideomycetes	Pleosporales	Clathrospora	Clathrospora elynae	1163	556	0.33	4e-175	An8190/Stk47	KAF1942328.1
	Ascomycota	Dothideomycetes	Pleosporales	Karstenula	Karstenula rhodostoma	815	586	0.39	0	An8190/Stk47	KAF2448432.1
	Ascomycota	Dothideomycetes	Pleosporales	Bimuria	Bimuria novae-zelandiae	625	590	0.4	0	An8190/Stk47	KAF1969619.1
	Ascomycota	Dothideomycetes	Pleosporales	Pyrenochaeta	Pyrenochaeta sp. DS3sAY3a	1178	575	0.39	0	An8190/Stk47	OAL43144.1
	Ascomycota	Leotiomycetes	Helotiales	Coleophoma	Coleophoma crateriformis	1095	541	0.31	2e-170	An8190/Stk47	RDW95220.1
	Ascomycota	Leotiomycetes	Helotiales	Hyaloscypha	Hyaloscypha variabilis	1094	585	0.35	0	An8190/Stk47	PMD37592.1
	Ascomycota	Leotiomycetes	Helotiales	Phialocephala	Phialocephala scopiformis	1085	583	0.46	0	An8190/Stk47	XP_018071615.1
	Ascomycota	Leotiomycetes	Helotiales	Diplocarpon	Diplocarpon rosae	1167	562	0.33	1e-177	An8190/Stk47	PBP22201.1
	Ascomycota	Dothideomycetes	Trypetheliales	Viridothelium	Viridothelium virens	676	548	0.48	4e-178	An8190/Stk47	KAF2232753.1
	Ascomycota	Leotiomycetes	Helotiales	Lachnellula	Lachnellula suecica	1089	563	0.33	1e-178	An8190/Stk47	TVY78206.1
	Ascomycota	Leotiomycetes	Helotiales	Chalara	Chalara longipes	1094	585	0.35	0	An8190/Stk47	KAE9364368.1
	Ascomycota	Leotiomycetes	Helotiales	Cadophora	Cadophora sp. DSE1049	401	549	0.31	0	An8190/Stk47	PVH77126.1
	Ascomycota	Dothideomycetes	Pleosporales	Massarina	Massarina eburnea	385	557	0.33	0	An8190/Stk47	KAF2646716.1
	Ascomycota	Leotiomycetes	Erysiphales	Blumeria	Blumeria graminis	728	557	0.33	0	An8190/Stk47	EPQ64568.1
	Ascomycota	Leotiomycetes	Helotiales	Glarea	Glarea lozoyensis	1159	576	0.32	0	An8190/Stk47	XP_008078915.1
	Ascomycota	Dothideomycetes	Pleosporales	Sporormia	Sporormia fimetaria	1169	556	0.39	3e-175	An8190/Stk47	KAF2746054.1
	Ascomycota	Dothideomycetes	Pleosporales	Byssothecium	Byssothecium circinans	385	554	0.33	0	An8190/Stk47	KAF1954170.1
	Ascomycota	Leotiomycetes	Erysiphales	Golovinomyces	Golovinomyces magnicellulatus
	Ascomycota	Leotiomycetes	Helotiales	Pezoloma	Pezoloma ericae	1038	545	0.3	2e-172	An8865/ptkA	PMD21512.1
	Ascomycota	Leotiomycetes	Erysiphales	Golovinomyces	Golovinomyces cichoracearum	1086	569	0.34	0	An8190/Stk47	RKF72392.1
	Ascomycota	Leotiomycetes	Erysiphales	Erysiphe	Erysiphe necator	1082	552	0.33	1e-174	An8190/Stk47	KHJ30155.1
	Ascomycota	Leotiomycetes	Erysiphales	Oidium	Oidium neolycopersici	1082	554	0.33	2e-175	An8190/Stk47	RKF63472.1
	Ascomycota	Sordariomycetes	Coniochaetales	Coniochaeta	Coniochaeta ligniaria	723	525	0.29	1e-168	An8190/Stk47	OIW30339.1
	Ascomycota	Sordariomycetes	Coniochaetales	Coniochaeta	Coniochaeta sp. 2T2.1	724	530	0.29	9e-171	An8190/Stk47	KAB5531283.1
	Ascomycota	Dothideomycetes	Mycosphaerellales	Cercospora	Cercospora zeae-maydis	436	552	0.31	0	An8190/Stk47	KAF2208671.1
	Ascomycota	Sordariomycetes	Diaporthales	Cytospora	Cytospora leucostoma	410	549	0.33	0	An8190/Stk47	ROW15470.1
	Ascomycota	Leotiomycetes	Incertae sedis	Scytalidium	Scytalidium sp. 3C
	Ascomycota	Sordariomycetes	Xylariales	Phialemoniopsis	Phialemoniopsis curvata	1066	547	0.3	6e-173	An8190/Stk47	XP_030989929.1
	Ascomycota	Sordariomycetes	Coniochaetales	Coniochaeta	Coniochaeta pulveracea	1185	546	0.36	3e-171	An8190/Stk47	RKU40742.1
	Ascomycota	Dothideomycetes	Mycosphaerellales	Teratosphaeria	Teratosphaeria nubilosa	445	556	0.31	0	An8190/Stk47	KAF2768761.1
	Ascomycota	Sordariomycetes	Diaporthales	Valsa	Valsa mali	1056	543	0.43	3e-171	An8190/Stk47	KUI62856.1
	Ascomycota	Sordariomycetes	Glomerellales	Colletotrichum	Colletotrichum tanaceti	1083	544	0.33	1e-171	An8865/ptkA	TKW56305.1
	Ascomycota	Sordariomycetes	Diaporthales	Diaporthe	Diaporthe helianthi	1196	574	0.44	0	An8190/Stk47	POS80437.1
	Ascomycota	Sordariomycetes	Hypocreales	Trichoderma	Trichoderma atroviride	322	483	0.28	3e-158	An8190/Stk47	XP_013939977.1
	Ascomycota	Sordariomycetes	Hypocreales	Stachybotrys	Stachybotrys chlorohalonata	972	554	0.47	1e-176	An8190/Stk47	KFA68245.1
	Ascomycota	Sordariomycetes	Diaporthales	Valsa	Valsa sordida	481	555	0.31	0	An8190/Stk47	ROV92672.1
	Ascomycota	Sordariomycetes	Hypocreales	Trichoderma	Trichoderma gamsii	1075	566	0.34	4e-180	An8190/Stk47	PNP37555.1
	Ascomycota	Sordariomycetes	Hypocreales	Trichoderma	Trichoderma asperellum	1070	569	0.34	0	An8190/Stk47	XP_024761788.1
	Ascomycota	Sordariomycetes	Hypocreales	Fusarium	Fusarium kuroshium	678	584	0.48	0	An8190/Stk47	RMJ07184.1
	Ascomycota	Sordariomycetes	Glomerellales	Sodiomyces	Sodiomyces alkalinus	1047	540	0.3	1e-170	An8865/ptkA	XP_028470906.1
	Ascomycota	Sordariomycetes	Hypocreales	Stachybotrys	Stachybotrys chartarum	1008	557	0.46	2e-177	An8190/Stk47	KEY71581.1
	Ascomycota	Sordariomycetes	Hypocreales	Trichoderma	Trichoderma guizhouense	1030	566	0.34	1e-180	An8190/Stk47	OPB40185.1
	Ascomycota	Sordariomycetes	Hypocreales	Trichoderma	Trichoderma virens	322	492	0.28	7e-162	An8190/Stk47	XP_013961422.1
	Ascomycota	Sordariomycetes	Hypocreales	Trichoderma	Trichoderma harzianum	1061	569	0.34	0	An8190/Stk47	XP_024772481.1
	Ascomycota	Sordariomycetes	Hypocreales	Fusarium	Fusarium coffeatum	852	512	0.3	4e-162	An8190/Stk47	XP_031015642.1
	Ascomycota	Sordariomycetes	Hypocreales	Hirsutella	Hirsutella minnesotensis	759	549	0.34	1e-177	An8190/Stk47	KJZ75011.1
	Ascomycota	Sordariomycetes	Hypocreales	Trichoderma	Trichoderma parareesei	1075	575	0.45	0	An8190/Stk47	OTA07608.1
	Ascomycota	Sordariomycetes	Hypocreales	Trichoderma	Trichoderma longibrachiatum	401	551	0.33	0	An8190/Stk47	PTB74453.1
	Ascomycota	Sordariomycetes	Hypocreales	Metarhizium	Metarhizium guizhouense	683	540	0.46	4e-175	An8190/Stk47	KID87597.1
	Ascomycota	Sordariomycetes	Diaporthales	Diaporthe	Diaporthe ampelina	410	540	0.33	4e-179	An8190/Stk47	KKY30655.1
	Ascomycota	Sordariomycetes	Hypocreales	Metarhizium	Metarhizium rileyi	693	550	0.52	1e-178	An8190/Stk47	TWU72270.1
	Ascomycota	Sordariomycetes	Hypocreales	Metarhizium	Metarhizium anisopliae	910	540	0.46	4e-172	An8190/Stk47	KFG81077.1
	Ascomycota	Sordariomycetes	Hypocreales	Metarhizium	Metarhizium robertsii	946	539	0.46	2e-171	An8190/Stk47	EXU97374.1
	Ascomycota	Sordariomycetes	Hypocreales	Metarhizium	Metarhizium brunneum	1019	543	0.46	6e-172	An8190/Stk47	XP_014542012.1
	Ascomycota	Dothideomycetes	Mycosphaerellales	Pseudocercospora	Pseudocercospora fijiensis	382	558	0.33	0	An8190/Stk47	XP_007927638.1
	Ascomycota	Sordariomycetes	Glomerellales	Colletotrichum	Colletotrichum orbiculare	945	535	0.31	1e-169	An8190/Stk47	TDZ17774.1
	Ascomycota	Sordariomycetes	Hypocreales	Torrubiella	Torrubiella hemipterigena	864	514	0.3	8e-163	An8190/Stk47	CEJ80900.1
	Ascomycota	Sordariomycetes	Hypocreales	Trichoderma	Trichoderma reesei	322	493	0.28	2e-162	An8190/Stk47	XP_006961907.1
	Ascomycota	Sordariomycetes	Diaporthales	Coniella	Coniella lustricola	756	555	0.35	8e-180	An8190/Stk47	PSS02505.1
	Ascomycota	Sordariomycetes	Hypocreales	Pochonia	Pochonia chlamydosporia	986	545	0.63	3e-173	An8190/Stk47	XP_022284290.1
	Ascomycota	Sordariomycetes	Hypocreales	Fusarium	Fusarium longipes
	Ascomycota	Sordariomycetes	Ophiostomatales	Grosmannia	Grosmannia clavigera	1306	553	0.35	9e-173	An8190/Stk47	XP_014172161.1
	Ascomycota	Sordariomycetes	Magnaporthales	Magnaporthiopsis	Magnaporthiopsis poae	874	540	0.31	1e-172	An8190/Stk47	KLU86774.1
	Ascomycota	Sordariomycetes	Hypocreales	Fusarium	Fusarium avenaceum	1022	550	0.33	1e-174	An8190/Stk47	KIL84340.1
	Ascomycota	Sordariomycetes	Hypocreales	Metarhizium	Metarhizium majus	1019	544	0.46	3e-172	An8190/Stk47	KIE00558.1
	Ascomycota	Sordariomycetes	Hypocreales	Trichoderma	Trichoderma citrinoviride	322	496	0.28	1e-163	An8190/Stk47	XP_024751347.1
	Ascomycota	Sordariomycetes	Hypocreales	Escovopsis	Escovopsis weberi	1199	541	0.32	4e-169	An8190/Stk47	KOS19686.1
	Ascomycota	Sordariomycetes	Hypocreales	Metarhizium	Metarhizium album	688	568	0.63	0	An8190/Stk47	KHO01460.1
	Ascomycota	Sordariomycetes	Xylariales	Pseudomassariella	Pseudomassariella vexata	725	552	0.44	3e-179	An8190/Stk47	ORY71218.1
	Ascomycota	Sordariomycetes	Sordariales	Thermothielavioides	Thermothielavioides terrestris	771	551	0.31	4e-178	An8190/Stk47	XP_003649194.1
	Ascomycota	Sordariomycetes	Hypocreales	Fusarium	Fusarium venenatum	1011	562	0.34	2e-179	An8190/Stk47	XP_025581236.1
	Ascomycota	Sordariomycetes	Sordariales	Chaetomium	Chaetomium globosum	1225	538	0.31	1e-167	An8190/Stk47	XP_001225404.1
	Ascomycota	Sordariomycetes	Hypocreales	Tolypocladium	Tolypocladium paradoxum	1066	555	0.33	4e-176	An8190/Stk47	POR34304.1
	Ascomycota	Sordariomycetes	Hypocreales	Fusarium	Fusarium verticillioides	994	561	0.37	3e-179	An8190/Stk47	RBQ89765.1
	Ascomycota	Sordariomycetes	Sordariales	Thermothelomyces	Thermothelomyces thermophilus	739	542	0.31	5e-175	An8190/Stk47	XP_003661674.1
	Ascomycota	Sordariomycetes	Hypocreales	Fusarium	Fusarium poae
	Ascomycota	Sordariomycetes	Hypocreales	Fusarium	Fusarium graminearum	1023	547	0.32	2e-173	An8190/Stk47	SCB65116.1
	Ascomycota	Sordariomycetes	Hypocreales	Fusarium	Fusarium pseudograminearum	1016	556	0.34	8e-177	An8190/Stk47	XP_009263264.1
	Ascomycota	Sordariomycetes	Hypocreales	Fusarium	Fusarium culmorum	1014	547	0.32	1e-173	An8190/Stk47	PTD09792.1
	Ascomycota	Sordariomycetes	Hypocreales	Fusarium	Fusarium oxysporum	965	558	0.35	3e-178	An8190/Stk47	PCD38002.1
	Ascomycota	Sordariomycetes	Hypocreales	Tolypocladium	Tolypocladium capitatum	1038	531	0.3	3e-167	An8190/Stk47	PNY28344.1
	Ascomycota	Sordariomycetes	Sordariales	Podospora	Podospora comata	1185	552	0.34	2e-173	An8865/ptkA	VBB76260.1
	Ascomycota	Sordariomycetes	Sordariales	Madurella	Madurella mycetomatis	775	546	0.31	5e-176	An8190/Stk47	KXX81341.1
	Ascomycota	Sordariomycetes	Hypocreales	Fusarium	Fusarium mangiferae	994	574	0.48	0	An8190/Stk47	CVK88909.1
	Ascomycota	Sordariomycetes	Hypocreales	Fusarium	Fusarium fujikuroi	994	568	0.46	0	An8190/Stk47	KLO89936.1
	Ascomycota	Sordariomycetes	Hypocreales	Fusarium	Fusarium proliferatum	994	567	0.46	0	An8190/Stk47	RKL36888.1
	Ascomycota	Sordariomycetes	Hypocreales	Fusarium	Fusarium langsethiae	1008	550	0.31	2e-174	An8190/Stk47	KPA46529.1
	Ascomycota	Sordariomycetes	Xylariales	Daldinia	Daldinia sp. EC12	378	535	0.31	1e-177	An8190/Stk47	OTB19029.1
	Ascomycota	Sordariomycetes	Hypocreales	Fusarium	Fusarium sporotrichioides	950	544	0.31	4e-173	An8190/Stk47	RGP69277.1
	Ascomycota	Sordariomycetes	Hypocreales	Drechmeria	Drechmeria coniospora	1050	553	0.44	3e-175	An8865/ptkA	KYK61490.1
	Ascomycota	Sordariomycetes	Sordariales	Chaetomium	Chaetomium thermophilum	804	551	0.42	6e-178	An8190/Stk47	XP_006693301.1
	Ascomycota	Sordariomycetes	Hypocreales	Fusarium	Fusarium nygamai	994	564	0.38	3e-180	An8190/Stk47	PNP76944.1
	Ascomycota	Sordariomycetes	Xylariales	Microdochium	Microdochium bolleyi	574	532	0.44	1e-173	An8190/Stk47	KXJ92668.1
	Ascomycota	Sordariomycetes	Hypocreales	Cordyceps	Cordyceps militaris	502	522	0.3	9e-171	An8190/Stk47	XP_006668406.1
	Ascomycota	Sordariomycetes	Sordariales	Neurospora	Neurospora crassa	1250	555	0.3	5e-174	An8190/Stk47	XP_011394694.1
	Ascomycota	Pezizomycetes	Pezizales	Tuber	Tuber melanosporum	1122	433	0.31	2e-129	An8190/Stk47	XP_002842115.1
	Ascomycota	Sordariomycetes	Sordariales	Sordaria	Sordaria macrospora	1205	556	0.3	5e-175	An8190/Stk47	XP_024511676.1
	Ascomycota	Pezizomycetes	Pezizales	Tuber	Tuber borchii	1122	441	0.31	3e-132	An8190/Stk47	PUU78681.1
	Ascomycota	Pezizomycetes	Pezizales	Tuber	Tuber magnatum	1113	437	0.32	4e-131	An8190/Stk47	PWW78568.1
	Ascomycota	Pezizomycetes	Pezizales	Morchella	Morchella conica	1270	434	0.41	2e-128	An8190/Stk47	RPB08434.1
	Ascomycota	Sordariomycetes	Xylariales	Neopestalotiopsis	Neopestalotiopsis sp. 37M	1048	536	0.43	8e-169	An8190/Stk47	KAF3025898.1
	Ascomycota	Sordariomycetes	Xylariales	Hypoxylon	Hypoxylon sp. CO27-5	380	522	0.3	1e-172	An8190/Stk47	OTA92625.1
	Ascomycota	Sordariomycetes	Sordariales	Podospora	Podospora anserina	1129	520	0.3	7e-162	An8865/ptkA	XP_001911944.1
	Ascomycota	Pezizomycetes	Pezizales	Choiromyces	Choiromyces venosus	1120	436	0.33	2e-130	An8190/Stk47	RPB03488.1
	Ascomycota	Pezizomycetes	Pezizales	Tuber	Tuber aestivum	1138	423	0.31	2e-125	An8865/ptkA	CUS07852.1
	Ascomycota	Sordariomycetes	Glomerellales	Colletotrichum	Colletotrichum spinosum	777	535	0.31	6e-172	An8190/Stk47	TDZ33525.1
	Ascomycota	Sordariomycetes	Xylariales	Xylaria	Xylaria grammica	1009	531	0.43	2e-167	An8190/Stk47	RWA04153.1
	Ascomycota	Sordariomycetes	Xylariales	Pestalotiopsis	Pestalotiopsis fici	1048	540	0.47	2e-170	An8190/Stk47	XP_007836287.1
	Ascomycota	Sordariomycetes	Xylariales	Eutypa	Eutypa lata	658	530	0.45	8e-172	An8865/ptkA	EMR71678.1
	Ascomycota	Pezizomycetes	Pezizales	Pyronema	Pyronema omphalodes	1184	433	0.28	8e-129	An8865/ptkA	CCX31059.1
	Ascomycota	Dothideomycetes	Eremomycetales	Eremomyces	Eremomyces bilateralis	547	525	0.37	2e-171	An8190/Stk47	XP_033531274.1
	Ascomycota	Pezizomycetes	Pezizales	Ascodesmis	Ascodesmis nigricans	383	405	0.28	7e-128	An8190/Stk47	TGZ84584.1
	Ascomycota	Pezizomycetes	Pezizales	Terfezia	Terfezia boudieri	349	414	0.28	1e-131	An8190/Stk47	RPB26706.1
	Ascomycota	Pezizomycetes	Pezizales	Sphaerosporella	Sphaerosporella brunnea	563	401	0.31	1e-123	An8865/ptkA	KAA8910433.1
	Ascomycota	Sordariomycetes	Xylariales	Xylaria	Xylaria flabelliformis	1092	539	0.43	2e-169	An8190/Stk47	TRX89075.1
	Ascomycota	Neolectomycetes	Neolectales	Neolecta	Neolecta irregularis	468	383	0.27	4e-118	An8190/Stk47	OLL21797.1
	Ascomycota	Sordariomycetes	Sordariales	Neurospora	Neurospora tetrasperma	1234	553	0.3	3e-173	An8190/Stk47	XP_009847840.1
	Ascomycota	Pneumocystidomycetes	Pneumocystidales	Pneumocystis	Pneumocystis murina	882	415	0.28	7e-125	An8190/Stk47	XP_007873454.1
	Ascomycota	Pneumocystidomycetes	Pneumocystidales	Pneumocystis	Pneumocystis jirovecii	875	410	0.29	3e-123	An8190/Stk47	XP_018231081.1
	Ascomycota	Pneumocystidomycetes	Pneumocystidales	Pneumocystis	Pneumocystis carinii	887	411	0.28	2e-123	An8190/Stk47	XP_018226754.1
	Ascomycota	Taphrinomycetes	Taphrinales	Saitoella	Saitoella complicata	734	408	0.28	4e-124	An8190/Stk47	XP_019025147.1
	Ascomycota	Orbiliomycetes	Orbiliales	Dactylellina	Dactylellina haptotyla	1001	360	0.31	1e-103	An8190/Stk47	EPS37726.1
	Ascomycota	Pezizomycetes	Pezizales	Ascobolus	Ascobolus immersus	300	365	0.26	6e-144	An8190/Stk47	RPA86311.1
	Ascomycota	Orbiliomycetes	Orbiliales	Arthrobotrys	Arthrobotrys oligospora
	Ascomycota	Taphrinomycetes	Taphrinales	Protomyces	Protomyces lactucaedebilis	913	365	0.29	4e-106	An8190/Stk47	ORY78943.1
	Ascomycota	Orbiliomycetes	Orbiliales	Arthrobotrys	Arthrobotrys flagrans	413	347	0.28	2e-105	An8190/Stk47	RVD81824.1
	Ascomycota	Saccharomycetes	Saccharomycetales	Lipomyces	Lipomyces starkeyi	325	392	0.28	1e-123	An8190/Stk47	ODQ76178.1
	Ascomycota	Schizosaccharomycetes	Schizosaccharomycetales	Schizosaccharomyces	Schizosaccharomyces japonicus
	Ascomycota	Schizosaccharomycetes	Schizosaccharomycetales	Schizosaccharomyces	Schizosaccharomyces octosporus	587	355	0.27	4e-106	An8190/Stk47	XP_013017005.1
	Ascomycota	Schizosaccharomycetes	Schizosaccharomycetales	Schizosaccharomyces	Schizosaccharomyces cryophilus	590	362	0.27	2e-108	An8190/Stk47	XP_013024061.1
	Ascomycota	Saccharomycetes	Saccharomycetales	Trichomonascus	Trichomonascus ciferrii	722	328	0.28	2e-94	An8865/ptkA	KAA8902966.1
	Ascomycota	Schizosaccharomycetes	Schizosaccharomycetales	Schizosaccharomyces	Schizosaccharomyces pombe	593	389	0.28	2e-118	An8190/Stk47	NP_594393.1
	Ascomycota	Saccharomycetes	Saccharomycetales	Yarrowia	Yarrowia lipolytica
	Mucoromycota	Mucoromycetes	Mucorales	Rhizopus	Rhizopus stolonifer	660	386	0.28	1e-116	An8190/Stk47	RCH95678.1
	Basidiomycota	Agaricomycetes	Cantharellales	Rhizoctonia	Rhizoctonia solani	1085	396	0.29	5e-116	An8190/Stk47	CEL63747.1
	Mucoromycota	Mucoromycetes	Mucorales	Rhizopus	Rhizopus microsporus	613	399	0.28	4e-122	An8190/Stk47	CEG75139.1
	Mucoromycota	Mortierellomycetes	Mortierellales	Mortierella	Mortierella verticillata	1406	364	0.29	2e-102	An8190/Stk47	KFH70094.1
	Basidiomycota	Agaricomycetes	Polyporales	Ganoderma	Ganoderma sinense	678	368	0.28	1e-109	An8190/Stk47	PIL37153.1
	Basidiomycota	Agaricomycetes	Polyporales	Dichomitus	Dichomitus squalens	345	366	0.28	2e-113	An8190/Stk47	XP_007366067.1
	Basidiomycota	Agaricomycetes	Polyporales	Trametes	Trametes coccinea	374	370	0.31	2e-114	An8190/Stk47	OSD04254.1
	Basidiomycota	Agaricomycetes	Polyporales	Lentinus	Lentinus tigrinus	331	367	0.28	7e-114	An8190/Stk47	RPD67161.1
	Mucoromycota	Mucoromycetes	Mucorales	Phycomyces	Phycomyces blakesleeanus	328	363	0.27	9e-113	An8190/Stk47	XP_018286269.1
	Mucoromycota	Mucoromycetes	Mucorales	Mucor	Mucor circinelloides	696	384	0.28	2e-115	An8190/Stk47	EPB92252.1
	Basidiomycota	Agaricomycetes	Agaricales	Hebeloma	Hebeloma cylindrosporum	1065	384	0.28	7e-112	An8190/Stk47	KIM46150.1
	Basidiomycota	Agaricomycetes	Polyporales	Postia	Postia placenta	523	383	0.27	3e-117	An8190/Stk47	KAF9821164.1
	Basidiomycota	Agaricomycetes	Auriculariales	Auricularia	Auricularia subglabra	416	356	0.28	1e-108	An8190/Stk47	EJD53626.1
	Basidiomycota	Agaricomycetes	Polyporales	Polyporus	Polyporus arcularius	455	376	0.28	2e-115	An8190/Stk47	TFK89832.1
	Basidiomycota	Agaricomycetes	Polyporales	Polyporus	Polyporus brumalis	375	370	0.28	2e-114	An8190/Stk47	RDX55618.1
	Basidiomycota	Agaricomycetes	Boletales	Rhizopogon	Rhizopogon vinicolor	372	376	0.27	7e-117	An8190/Stk47	OAX43461.1
	Basidiomycota	Agaricomycetes	Hymenochaetales	Schizopora	Schizopora paradoxa	356	371	0.28	3e-115	An8190/Stk47	KLO15699.1
	Mucoromycota	Mucoromycetes	Mucorales	Choanephora	Choanephora cucurbitarum	625	379	0.29	2e-114	An8190/Stk47	OBZ84980.1
	Mucoromycota	Mucoromycetes	Mucorales	Lichtheimia	Lichtheimia ramosa	695	379	0.29	2e-113	An8190/Stk47	CDS03751.1
	Basidiomycota	Agaricomycetes	Agaricales	Gymnopilus	Gymnopilus dilepis	1064	366	0.28	4e-105	An8190/Stk47	PPQ75129.1
	Basidiomycota	Agaricomycetes	Agaricales	Amanita	Amanita thiersii	392	377	0.27	5e-117	An8190/Stk47	PFH52758.1
	Mucoromycota	Mucoromycetes	Mucorales	Syncephalastrum	Syncephalastrum racemosum	420	369	0.29	3e-113	An8190/Stk47	ORY93971.1
	Basidiomycota	Agaricomycetes	Polyporales	Daedalea	Daedalea quercina	886	385	0.27	1e-113	An8190/Stk47	KZT74392.1
	Basidiomycota	Agaricomycetes	Hymenochaetales	Pyrrhoderma	Pyrrhoderma noxium	1074	397	0.27	2e-116	An8190/Stk47	PAV21177.1
	Basidiomycota	Agaricomycetes	Boletales	Suillus	Suillus luteus	518	375	0.32	1e-114	An8190/Stk47	KIK48868.1
	Basidiomycota	Agaricomycetes	Hymenochaetales	Rickenella	Rickenella mellea	390	372	0.28	4e-115	An8190/Stk47	TDL29746.1
	Mucoromycota	Mucoromycetes	Mucorales	Lichtheimia	Lichtheimia corymbifera	724	375	0.28	1e-111	An8190/Stk47	CDH48258.1
	Basidiomycota	Agaricomycetes	Boletales	Hydnomerulius	Hydnomerulius pinastri	425	360	0.26	5e-110	An8190/Stk47	KIJ70528.1
	Basidiomycota	Pucciniomycetes	Pucciniales	Puccinia	Puccinia striiformis	1264	334	0.27	1e-92	An8190/Stk47	KNE91847.1
	Basidiomycota	Agaricomycetes	Polyporales	Trametes	Trametes versicolor
	Basidiomycota	Agaricomycetes	Polyporales	Laetiporus	Laetiporus sulphureus	963	391	0.27	3e-115	An8190/Stk47	KZT05509.1
	Basidiomycota	Agaricomycetes	Agaricales	Laccaria	Laccaria amethystina	408	367	0.27	9e-113	An8190/Stk47	KIK06658.1
	Basidiomycota	Agaricomycetes	Agaricales	Gymnopus	Gymnopus luxurians	1074	370	0.26	9e-107	An8190/Stk47	KIK68112.1
	Basidiomycota	Agaricomycetes	Russulales	Dentipellis	Dentipellis sp. KUC8613	363	373	0.27	7e-116	An8190/Stk47	KAA1466402.1
	Basidiomycota	Agaricomycetes	Polyporales	Phanerochaete	Phanerochaete carnosa
	Basidiomycota	Agaricomycetes	Agaricales	Pluteus	Pluteus cervinus	448	357	0.27	2e-108	An8190/Stk47	TFK75872.1
	Basidiomycota	Agaricomycetes	Polyporales	Grifola	Grifola frondosa	304	317	0.23	2e-95	An8190/Stk47	OBZ70200.1
	Basidiomycota	Pucciniomycetes	Pucciniales	Puccinia	Puccinia graminis	1259	337	0.3	1e-93	An8190/Stk47	KAA1100119.1
	Basidiomycota	Tremellomycetes	Trichosporonales	Apiotrichum	Apiotrichum porosum	1262	363	0.28	1e-102	An8190/Stk47	XP_028479987.1
	Basidiomycota	Agaricomycetes	Polyporales	Sparassis	Sparassis crispa	965	383	0.27	2e-112	An8190/Stk47	XP_027618250.1
	Basidiomycota	Agaricomycetes	Agaricales	Galerina	Galerina marginata	602	359	0.28	2e-107	An8190/Stk47	KDR83706.1
	Mucoromycota	Endogonomycetes	Endogonales	Bifiguratus	Bifiguratus adelaidae	828	317	0.28	3e-89	An8190/Stk47	OZJ04929.1
	Basidiomycota	Agaricomycetes	Agaricales	Fistulina	Fistulina hepatica	346	377	0.28	2e-117	An8190/Stk47	KIY49237.1
	Basidiomycota	Agaricomycetes	Russulales	Stereum	Stereum hirsutum	397	369	0.27	1e-113	An8190/Stk47	XP_007302362.1
	Basidiomycota	Agaricomycetes	Polyporales	Fomitopsis	Fomitopsis pinicola	340	357	0.27	3e-110	An8190/Stk47	EPT03796.1
	Basidiomycota	Agaricomycetes	Agaricales	Armillaria	Armillaria solidipes	444	387	0.27	5e-120	An8190/Stk47	PBK69662.1
	Basidiomycota	Agaricomycetes	Agaricales	Armillaria	Armillaria gallica	536	390	0.27	1e-119	An8190/Stk47	PBL02596.1
	Basidiomycota	Agaricomycetes	Agaricales	Crucibulum	Crucibulum laeve	437	377	0.29	5e-116	An8190/Stk47	TFK43496.1
	Basidiomycota	Agaricomycetes	Agaricales	Hypsizygus	Hypsizygus marmoreus	1057	379	0.27	4e-110	An8190/Stk47	RDB22704.1
	Basidiomycota	Agaricomycetes	Boletales	Pisolithus	Pisolithus microcarpus	360	377	0.27	3e-117	An8190/Stk47	KIK30827.1
	Basidiomycota	Agaricomycetes	Polyporales	Fomitopsis	Fomitopsis rosea	357	27	0.27	4e-110	An8190/Stk47	TFY53010.1
	Basidiomycota	Agaricomycetes	Boletales	Paxillus	Paxillus involutus	507	382	0.27	3e-117	An8190/Stk47	KIJ20052.1
	Basidiomycota	Agaricomycetes	Agaricales	Psilocybe	Psilocybe cyanescens	1066	376	0.28	1e-108	An8190/Stk47	PPQ94046.1
	Ascomycota	Saccharomycetes	Saccharomycetales	Cyberlindnera	Cyberlindnera fabianii	600	345	0.27	4e-102	An8190/Stk47	ONH64991.1
	Basidiomycota	Agaricomycetes	Boletales	Serpula	Serpula lacrymans
	Basidiomycota	Tremellomycetes	Trichosporonales	Cutaneotrichosporon	Cutaneotrichosporon oleaginosum	398	325	0.26	2e-97	An8190/Stk47	XP_018278764.1
	Basidiomycota	Agaricomycetes	Boletales	Paxillus	Paxillus rubicundulus	433	364	0.26	2e-111	An8190/Stk47	KIK98047.1
	Basidiomycota	Agaricomycetes	Agaricales	Coprinopsis	Coprinopsis cinerea	720	374	0.28	3e-111	An8190/Stk47	XP_002911207.1
	Basidiomycota	Agaricomycetes	Agaricales	Hypholoma	Hypholoma sublateritium	350	371	0.28	4e-115	An8190/Stk47	KJA30240.1
	Basidiomycota	Tremellomycetes	Tremellales	Tremella	Tremella mesenterica	1126	357	0.25	2e-101	An8190/Stk47	RXK39417.1
	Basidiomycota	Agaricomycetes	Cantharellales	Tulasnella	Tulasnella calospora	418	288	0.2	3e-83	An8190/Stk47	KIO15886.1
	Basidiomycota	Agaricomycetes	Agaricales	Mycena	Mycena chlorophos	941	395	0.27	7e-117	An8190/Stk47	GAT59450.1
	Basidiomycota	Agaricomycetes	Agaricales	Gymnopus	Gymnopus androsaceus	412	369	0.27	2e-113	An8190/Stk47	KAE9410567.1
	Basidiomycota	Agaricomycetes	Boletales	Scleroderma	Scleroderma citrinum	474	364	0.27	7e-111	An8190/Stk47	KIM67960.1
	Basidiomycota	Pucciniomycetes	Pucciniales	Puccinia	Puccinia triticina	1257	339	0.27	4e-94	An8190/Stk47	OAV97773.1
	Basidiomycota	Agaricomycetes	Russulales	Peniophora	Peniophora sp. CONT	357	380	0.28	1e-118	An8190/Stk47	KZV75171.1
	Zoopagomycota	Zoopagomycetes	Zoopagales	Thamnocephalis	Thamnocephalis sphaerospora	452	370	0.27	2e-113	An8190/Stk47	RKP07913.1
	Basidiomycota	Agaricomycetes	Polyporales	Trametes	Trametes cinnabarina	507	378	0.27	1e-115	An8190/Stk47	CDO75588.1
	Basidiomycota	Agaricomycetes	Polyporales	Wolfiporia	Wolfiporia cocos	367	359	0.27	2e-110	An8190/Stk47	PCH41018.1
	Basidiomycota	Agaricomycetes	Cantharellales	Botryobasidium	Botryobasidium botryosum	667	362	0.27	2e-107	An8190/Stk47	KDQ21040.1
	Basidiomycota	Agaricomycetes	Agaricales	Pterula	Pterula gracilis	333	355	0.28	1e-109	An8190/Stk47	TFL00536.1
	Basidiomycota	Agaricomycetes	Boletales	Pisolithus	Pisolithus tinctorius	987	394	0.27	4e-116	An8190/Stk47	KIO12993.1
	Mucoromycota	Mucoromycetes	Mucorales	Absidia	Absidia repens	393	354	0.28	3e-108	An8190/Stk47	ORZ15738.1
	Basidiomycota	Agaricomycetes	Agaricales	Dendrothele	Dendrothele bispora	398	377	0.27	1e-116	An8190/Stk47	THV08514.1
	Basidiomycota	Agaricomycetes	Agaricales	Agrocybe	Agrocybe aegerita	1035	383	0.28	1e-111	An8190/Stk47	CAA7259797.1
	Basidiomycota	Agaricomycetes	Geastrales	Sphaerobolus	Sphaerobolus stellatus	987	345	0.25	4e-98	An8190/Stk47	KIJ56631.1
	Basidiomycota	Agaricomycetes	Agaricales	Termitomyces	Termitomyces sp. J132	296	328	0.24	5e-100	An8190/Stk47	KNZ81464.1
	Basidiomycota	Agaricomycetes	Gloeophyllales	Gloeophyllum	Gloeophyllum trabeum	410	375	0.27	5e-116	An8190/Stk47	XP_007861692.1
	Basidiomycota	Agaricomycetes	Jaapiales	Jaapia	Jaapia argillacea	343	369	0.27	2e-114	An8190/Stk47	KDQ64538.1
	Basidiomycota	Agaricomycetes	Trechisporales	Sistotremastrum	Sistotremastrum suecicum	361	383	0.27	1e-119	An8190/Stk47	KZT41153.1
	Basidiomycota	Pucciniomycetes	Pucciniales	Puccinia	Puccinia coronata	1286	337	0.27	3e-93	An8190/Stk47	PLW55642.1
	Basidiomycota	Agaricomycetes	Atheliales	Fibularhizoctonia	Fibularhizoctonia sp. CBS 109695	349	355	0.27	4e-109	An8190/Stk47	KZP33029.1
	Basidiomycota	Agaricomycetes	Trechisporales	Sistotremastrum	Sistotremastrum niveocremeum	361	384	0.27	5e-120	An8190/Stk47	KZS97696.1
	Basidiomycota	Agaricomycetes	Agaricales	Schizophyllum	Schizophyllum commune	343	355	0.28	2e-109	An8190/Stk47	XP_003037946.1
	Basidiomycota	Agaricomycetes	Hymenochaetales	Fomitiporia	Fomitiporia mediterranea	347	375	0.27	1e-116	An8190/Stk47	XP_007268740.1
	Basidiomycota	Agaricomycetes	Agaricales	Moniliophthora	Moniliophthora roreri	1003	386	0.27	5e-113	An8865/ptkA	ESK96034.1
	Basidiomycota	Agaricomycetes	Amylocorticiales	Plicaturopsis	Plicaturopsis crispa	355	367	0.27	1e-113	An8190/Stk47	KII95159.1
	Basidiomycota	Agaricomycetes	Auriculariales	Exidia	Exidia glandulosa	339	348	0.28	1e-106	An8190/Stk47	KZW04203.1
	Basidiomycota	Agaricomycetes	Boletales	Coniophora	Coniophora puteana	466	379	0.27	1e-116	An8190/Stk47	XP_007773404.1
	Ascomycota	Saccharomycetes	Saccharomycetales	Ascoidea	Ascoidea rubescens	391	307	0.27	9e-91	An8190/Stk47	XP_020050414.1
	Basidiomycota	Agaricomycetes	Atheliales	Piloderma	Piloderma croceum	557	377	0.27	1e-114	An8190/Stk47	KIM90827.1
	Ascomycota	Saccharomycetes	Saccharomycetales	Saprochaete	Saprochaete ingens	969	338	0.3	1e-95	An8190/Stk47	XP_031855654.1
	Basidiomycota	Agaricomycetes	Agaricales	Auriculariopsis	Auriculariopsis ampla	411	358	0.27	2e-109	An8190/Stk47	TRM67795.1
	Basidiomycota	Dacrymycetes	Dacrymycetales	Calocera	Calocera cornea	1147	384	0.3	3e-111	An8190/Stk47	KZT62943.1
	Basidiomycota	Agaricomycetes	Polyporales	Phlebiopsis	Phlebiopsis gigantea	310	348	0.25	3e-107	An8190/Stk47	KIP04881.1
	Basidiomycota	Agaricomycetes	Sebacinales	Serendipita	Serendipita indica	1022	384	0.28	6e-112	An8190/Stk47	CCA67225.1
	Basidiomycota	Agaricomycetes	Agaricales	Coprinopsis	Coprinopsis marcescibilis	617	366	0.28	1e-109	An8190/Stk47	TFK23277.1
	Basidiomycota	Dacrymycetes	Dacrymycetales	Dacryopinax	Dacryopinax primogenitus	698	388	0.36	6e-117	An8190/Stk47	EJU06207.1
	Basidiomycota	Agaricomycetes	Gloeophyllales	Heliocybe	Heliocybe sulcata	355	376	0.27	6e-117	An8190/Stk47	TFK56007.1
	Basidiomycota	Agaricomycetes	Russulales	Bondarzewia	Bondarzewia mesenterica	1959	315	0.28	8e-85	An2903	THH15495.1
	Basidiomycota	Agaricomycetes	Polyporales	Obba	Obba rivulosa	341	373	0.27	3e-116	An8190/Stk47	OCH94102.1
	Basidiomycota	Tremellomycetes	Trichosporonales	Vanrija	Vanrija humicola	463	342	0.28	1e-102	An8190/Stk47	TXT11122.1
	Basidiomycota	Agaricomycetes	Agaricales	Coprinellus	Coprinellus micaceus	333	354	0.28	3e-109	An8190/Stk47	TEB35666.1
	Basidiomycota	Tremellomycetes	Tremellales	Kockovaella	Kockovaella imperatae	354	340	0.26	2e-103	An8190/Stk47	XP_021874403.1
	Basidiomycota	Agaricomycetes	Polyporales	Fibroporia	Fibroporia radiculosa	881	385	0.27	9e-114	An8190/Stk47	XP_012180866.1
	Mucoromycota	Mortierellomycetes	Mortierellales	Mortierella	Mortierella elongata	835	357	0.27	6e-104	An8190/Stk47	OAQ28694.1
	Basidiomycota	Mixiomycetes	Mixiales	Mixia	Mixia osmundae	832	360	0.29	4e-105	An8190/Stk47	XP_014565921.1
	Basidiomycota	Agaricomycetes	Corticiales	Punctularia	Punctularia strigosozonata	361	368	0.27	5e-114	An8190/Stk47	XP_007382157.1

## Sheet: An6312-FlpB
	Taxonomy				Species	FlpB							Color key
	Phylum	Class	Order	Genus		Length	Score	Coverage	E value	Reverse retrieval at AspGD	Accession code
	Ascomycota	Eurotiomycetes	Eurotiales	Aspergillus	Aspergilus nidulans	240	499	1	1e-178	An6312	XP_663916.1		Eurotiomycetes
	Ascomycota	Eurotiomycetes	Eurotiales	Aspergillus	Aspergillus mulundensis	240	455	1	3e-161	An6312	XP_026607375.1		Dothideomycetes
	Ascomycota	Eurotiomycetes	Eurotiales	Aspergillus	Aspergillus avenaceus	239	417	0.99	3e-146	An6312	KAE8148453.1		Leotiomycetes
	Ascomycota	Eurotiomycetes	Eurotiales	Aspergillus	Aspergillus alliaceus	235	416	0.99	8e-146	An6312	XP_031902243.1		Sordariomycetes
	Ascomycota	Eurotiomycetes	Eurotiales	Aspergillus	Aspergillus lentulus	240	416	0.99	2e-145	An6312	XP_033416323.1		Pezizomycetes
	Ascomycota	Eurotiomycetes	Eurotiales	Aspergillus	Aspergillus udagawae	240	421	0.99	2e-147	An6312	GFF50889.1		Orbiliomycetes
	Ascomycota	Eurotiomycetes	Eurotiales	Aspergillus	Aspergillus coremiiformis	181	305	0.77	1e-102	An6312	KAE8350109.1		Schizosaccharomycetes
	Ascomycota	Eurotiomycetes	Eurotiales	Aspergillus	Aspergillus parasiticus	235	419	0.99	6e-147	An6312	KAB8209995.1		Saccharomycetes
	Ascomycota	Eurotiomycetes	Eurotiales	Aspergillus	Aspergillus caelatus	235	414	0.99	1e-144	An6312	XP_031925920.1		Pneumocystidomycetes
	Ascomycota	Eurotiomycetes	Eurotiales	Aspergillus	Aspergillus minisclerotigenes	234	416	0.99	1e-145	An6312	KAB8272788.1		Taphrinomycetes
	Ascomycota	Eurotiomycetes	Eurotiales	Aspergillus	Aspergillus oryzae	235	414	0.99	5e-145	An6312	XP_001821887.1		Agaricomycetes
	Ascomycota	Eurotiomycetes	Eurotiales	Aspergillus	Aspergillus pseudotamarii	235	417	0.99	4e-146	An6312	XP_031908075.1		Dacrymycetes
	Ascomycota	Eurotiomycetes	Eurotiales	Aspergillus	Aspergillus novoparasiticus	235	416	0.99	8e-146	An6312	KAB8218239.1		Tremellomycetes
	Ascomycota	Eurotiomycetes	Eurotiales	Aspergillus	Aspergillus clavatus	239	418	0.99	2e-146	An6312	XP_001275494.1		Pucciniomycetes
	Ascomycota	Eurotiomycetes	Eurotiales	Aspergillus	Aspergillus sergii	234	419	0.99	5e-147	An6312	KAE8328119.1		Mixiomycetes
	Ascomycota	Eurotiomycetes	Eurotiales	Aspergillus	Aspergillus bombycis	235	427	0.99	6e-150	An6312	XP_022389200.1		Zoopagomycetes
	Ascomycota	Eurotiomycetes	Eurotiales	Aspergillus	Aspergillus novofumigatus	240	422	0.99	6e-148	An6312	XP_024687610.1		Mortierellomycetes
	Ascomycota	Eurotiomycetes	Eurotiales	Aspergillus	Aspergillus pseudonomius	235	427	0.99	6e-150	An6312	XP_031941884.1		Endogonomycetes
	Ascomycota	Eurotiomycetes	Eurotiales	Aspergillus	Aspergillus candidus	236	412	1	5e-144	An6312	XP_024673534.1		Mucoromycetes
	Ascomycota	Eurotiomycetes	Eurotiales	Aspergillus	Aspergillus turcosus	240	424	0.99	9e-149	An6312	RHZ71938.1		Lecanoromycetes
	Ascomycota	Eurotiomycetes	Eurotiales	Aspergillus	Aspergillus fischeri	240	422	0.99	4e-148	An6312	XP_001260672.1		Xylonomycetes
	Ascomycota	Eurotiomycetes	Eurotiales	Aspergillus	Aspergillus taichungensis	236	410	1	1e-143	An6312	PLN84856.1		Neolectomycetes
	Ascomycota	Eurotiomycetes	Eurotiales	Aspergillus	Aspergillus leporis	235	412	0.99	5e-144	An6312	KAB8074466.1
	Ascomycota	Eurotiomycetes	Eurotiales	Aspergillus	Aspergillus bertholletiae	235	414	0.99	4e-145	An6312	KAE8378369.1
	Ascomycota	Eurotiomycetes	Eurotiales	Aspergillus	Aspergillus ochraceoroseus	240	440	0.99	5e-155	An6312	KKK23422.1
	Ascomycota	Eurotiomycetes	Eurotiales	Aspergillus	Aspergillus tanneri	239	433	0.99	2e-152	An6312	XP_033430094.1
	Ascomycota	Eurotiomycetes	Eurotiales	Aspergillus	Aspergillus fumigatus	240	422	0.99	4e-148	An6312	KAF4259532.1
	Ascomycota	Eurotiomycetes	Eurotiales	Aspergillus	Aspergillus vadensis	245	416	0.99	1e-145	An6312	XP_025568477.1
	Ascomycota	Eurotiomycetes	Eurotiales	Aspergillus	Aspergillus campestris	236	410	1	2e-143	An6312	XP_024689977.1
	Ascomycota	Eurotiomycetes	Eurotiales	Aspergillus	Aspergillus thermomutatus	240	421	0.99	1e-147	An6312	XP_026612947.1
	Ascomycota	Eurotiomycetes	Eurotiales	Aspergillus	Aspergillus terreus	240	426	1	2e-149	An6312	GES57062.1
	Ascomycota	Eurotiomycetes	Eurotiales	Aspergillus	Aspergillus sclerotioniger	240	411	0.99	8e-144	An6312	XP_025468292.1
	Ascomycota	Eurotiomycetes	Eurotiales	Aspergillus	Aspergillus sclerotiicarbonarius	240	431	0.99	2e-151	An6312	PYI08282.1
	Ascomycota	Eurotiomycetes	Eurotiales	Aspergillus	Aspergillus ellipticus	243	392	0.99	5e-136	An6312	PYH91360.1
	Ascomycota	Eurotiomycetes	Eurotiales	Aspergillus	Aspergillus wentii	238	416	0.99	2e-145	An6312	OJJ32346.1
	Ascomycota	Eurotiomycetes	Eurotiales	Aspergillus	Aspergillus homomorphus	237	408	0.99	1e-142	An6312	XP_025556879.1
	Ascomycota	Eurotiomycetes	Eurotiales	Aspergillus	Aspergillus heteromorphus	243	408	0.99	2e-142	An6312	XP_025396237.1
	Ascomycota	Eurotiomycetes	Eurotiales	Aspergillus	Aspergillus carbonarius	240	434	0.99	1e-152	An6312	OOF99598.1
	Ascomycota	Eurotiomycetes	Eurotiales	Aspergillus	Aspergillus phoenicis	245	427	0.99	1e-149	An6312	RDK41819.1
	Ascomycota	Eurotiomycetes	Eurotiales	Aspergillus	Aspergillus niger	245	427	0.99	1e-149	An6312	XP_001399556.1
	Ascomycota	Eurotiomycetes	Eurotiales	Aspergillus	Aspergillus aculeatinus	247	370	0.99	2e-127	An6312	XP_025500462.1
	Ascomycota	Eurotiomycetes	Eurotiales	Aspergillus	Aspergillus neoniger	245	419	0.99	1e-146	An6312	XP_025481607.1
	Ascomycota	Eurotiomycetes	Eurotiales	Aspergillus	Aspergillus piperis	245	418	0.99	2e-146	An6312	XP_025517808.1
	Ascomycota	Eurotiomycetes	Eurotiales	Aspergillus	Aspergillus brunneoviolaceus	247	370	0.99	2e-127	An6312	XP_025438437.1
	Ascomycota	Eurotiomycetes	Eurotiales	Aspergillus	Aspergillus costaricaensis	245	419	0.99	1e-146	An6312	XP_025543942.1
	Ascomycota	Eurotiomycetes	Eurotiales	Aspergillus	Aspergillus eucalypticola	245	418	0.99	2e-146	An6312	XP_025387508.1
	Ascomycota	Eurotiomycetes	Eurotiales	Aspergillus	Aspergillus kawachii
	Ascomycota	Eurotiomycetes	Eurotiales	Aspergillus	Aspergillus japonicus	252	380	0.99	3e-131	An6312	XP_025525297.1
	Ascomycota	Eurotiomycetes	Eurotiales	Aspergillus	Aspergillus fijiensis	247	370	0.99	2e-127	An6312	RAK74592.1
	Ascomycota	Eurotiomycetes	Eurotiales	Aspergillus	Aspergillus saccharolyticus	254	387	0.99	6e-134	An6312	XP_025430222.1
	Ascomycota	Eurotiomycetes	Eurotiales	Aspergillus	Aspergillus ibericus	240	435	0.99	3e-153	An6312	XP_025571532.1
	Ascomycota	Eurotiomycetes	Eurotiales	Aspergillus	Aspergillus luchuensis	245	418	0.99	2e-146	An6312	OJZ91866.1
	Ascomycota	Eurotiomycetes	Eurotiales	Aspergillus	Aspergillus brasiliensis	247	424	0.99	7e-149	An6312	OJJ76347.1
	Ascomycota	Eurotiomycetes	Eurotiales	Aspergillus	Aspergillus cristatus	236	387	0.99	5e-134	An6312	ODM16127.1
	Ascomycota	Eurotiomycetes	Eurotiales	Aspergillus	Aspergillus violaceofuscus	252	380	0.99	2e-131	An6312	PYI16522.1
	Ascomycota	Eurotiomycetes	Eurotiales	Aspergillus	Aspergillus uvarum	249	385	0.99	4e-133	An6312	XP_025493195.1
	Ascomycota	Eurotiomycetes	Eurotiales	Aspergillus	Aspergillus glaucus	235	383	0.97	2e-132	An6312	XP_022397189.1
	Ascomycota	Eurotiomycetes	Eurotiales	Aspergillus	Aspergillus indologenus	252	378	0.99	2e-130	An6312	PYI25264.1
	Ascomycota	Eurotiomycetes	Eurotiales	Aspergillus	Aspergillus tubingensis	245	419	0.99	1e-146	An6312	XP_035357001.1
	Ascomycota	Eurotiomycetes	Eurotiales	Aspergillus	Aspergillus ruber	236	388	0.99	9e-135	An6312	EYE97688.1
	Ascomycota	Eurotiomycetes	Eurotiales	Aspergillus	Aspergillus sclerotialis	239	391	0.99	8e-136	An6312	RJE21374.1
	Ascomycota	Eurotiomycetes	Eurotiales	Penicillium	Penicillium decumbens
	Ascomycota	Eurotiomycetes	Eurotiales	Aspergillus	Aspergillus steynii	238	424	0.99	8e-149	An6312	XP_024703167.1
	Ascomycota	Eurotiomycetes	Eurotiales	Penicillium	Penicillium solitum	1117	353	0.98	7e-111	An6311	OQD93201.1
	Ascomycota	Eurotiomycetes	Eurotiales	Penicillium	Penicillium coprophilum	265	356	0.98	2e-121	An6312	OQE34677.1
	Ascomycota	Eurotiomycetes	Eurotiales	Monascus	Monascus purpureus	238	389	0.99	4e-135	An6312	TQB76363.1
	Ascomycota	Eurotiomycetes	Eurotiales	Penicillium	Penicillium flavigenum	265	355	0.98	3e-121	An6312	OQE16280.1
	Ascomycota	Eurotiomycetes	Eurotiales	Penicillium	Penicillium polonicum	1117	352	0.98	3e-110	An6311	OQD61972.1
	Ascomycota	Eurotiomycetes	Eurotiales	Penicillium	Penicillium nordicum	296	349	0.98	2e-118	An6312	KOS40163.1
	Ascomycota	Eurotiomycetes	Eurotiales	Penicillium	Penicillium nalgiovense	270	352	0.98	7e-120	An6312	OQE81561.1
	Ascomycota	Eurotiomycetes	Eurotiales	Penicillium	Penicillium camemberti	246	353	0.98	7e-121	An6312	CRL26210.1
	Ascomycota	Eurotiomycetes	Eurotiales	Penicillium	Penicillium rubens	245	352	0.98	3e-120	An6312	XP_002563921.1
	Ascomycota	Eurotiomycetes	Eurotiales	Penicillium	Penicillium roqueforti	246	356	0.97	6e-122	An6312	CDM37130.1
	Ascomycota	Eurotiomycetes	Eurotiales	Byssochlamys	Byssochlamys spectabilis	239	395	0.99	2e-137	An6312	XP_028487782.1
	Ascomycota	Eurotiomycetes	Eurotiales	Penicillium	Penicillium oxalicum	245	304	0.97	4e-101	An6312	EPS28263.1
	Ascomycota	Eurotiomycetes	Onygenales	Blastomyces	Blastomyces gilchristii	246	357	0.96	3e-122	An6312	XP_002624162.1
	Ascomycota	Eurotiomycetes	Eurotiales	Penicillium	Penicillium arizonense	271	351	0.98	2e-119	An6312	XP_022489431.1
	Ascomycota	Eurotiomycetes	Onygenales	Paracoccidioides	Paracoccidioides brasiliensis	245	349	0.97	6e-119	An6312	XP_010762564.1
	Ascomycota	Eurotiomycetes	Eurotiales	Elaphomyces	Elaphomyces granulatus	241	383	0.99	1e-132	An6312	OXV09696.1
	Ascomycota	Eurotiomycetes	Onygenales	Emmonsia	Emmonsia crescens	246	353	0.96	1e-120	An6312	PGH30646.1
	Ascomycota	Eurotiomycetes	Onygenales	Paracoccidioides	Paracoccidioides lutzii	245	348	0.97	8e-119	An6312	XP_002797578.1
	Ascomycota	Eurotiomycetes	Onygenales	Paracoccidioides	Penicillium brasilianum	244	341	0.98	7e-116	An6312	CEJ53780.1
	Ascomycota	Eurotiomycetes	Onygenales	Blastomyces	Blastomyces silverae	246	353	0.96	7e-121	An6312	KLJ07649.1
	Ascomycota	Eurotiomycetes	Onygenales	Helicocarpus	Helicocarpus griseus	240	355	0.96	9e-122	An6312	PGH09040.1
	Ascomycota	Eurotiomycetes	Onygenales	Emergomyces	Emergomyces pasteurianus	246	344	0.96	3e-117	An6312	OJD17174.1
	Ascomycota	Eurotiomycetes	Eurotiales	Penicilliopsis	Penicilliopsis zonata	239	405	0.99	2e-141	An6312	XP_022581621.1
	Ascomycota	Eurotiomycetes	Onygenales	Blastomyces	Blastomyces parvus	246	353	0.96	9e-121	An6312	PGG99654.1
	Ascomycota	Eurotiomycetes	Onygenales	Histoplasma	Histoplasma capsulatum	246	348	0.96	1e-118	An6312	EER39475.1
	Ascomycota	Eurotiomycetes	Onygenales	Blastomyces	Blastomyces percursus	246	353	0.96	1e-120	An6312	OJD13877.1
	Ascomycota	Eurotiomycetes	Eurotiales	Penicillium	Penicillium steckii	249	364	0.99	5e-125	An6312	OQE32012.1
	Ascomycota	Eurotiomycetes	Eurotiales	Penicillium	Penicillium vulpinum	265	356	0.98	2e-121	An6312	OQD99762.1
	Ascomycota	Eurotiomycetes	Onygenales	Trichophyton	Trichophyton tonsurans	242	310	0.92	1e-103	An6312	EGD99945.1
	Ascomycota	Eurotiomycetes	Onygenales	Polytolypa	Polytolypa hystricis	243	348	0.96	6e-119	An6312	PGH15744.1
	Ascomycota	Eurotiomycetes	Onygenales	Trichophyton	Trichophyton interdigitale	242	310	0.92	1e-103	An6312	EZF33369.1
	Ascomycota	Eurotiomycetes	Onygenales	Trichophyton	Trichophyton rubrum	242	312	0.92	2e-104	An6312	EZG04154.1
	Ascomycota	Eurotiomycetes	Eurotiales	Talaromyces	Talaromyces stipitatus	234	322	0.99	2e-108	An6312	XP_002485468.1
	Ascomycota	Eurotiomycetes	Eurotiales	Talaromyces	Talaromyces marneffei	234	351	0.99	4e-120	An6312	XP_002148764.1
	Ascomycota	Eurotiomycetes	Onygenales	Emmonsia	Emmonsia sp. CAC-2015a	246	347	0.96	2e-118	An6312	OAX84402.1
	Ascomycota	Eurotiomycetes	Onygenales	Microsporum	Microsporum canis	239	280	0.92	9e-92	An6312	XP_002846418.1
	Ascomycota	Eurotiomycetes	Onygenales	Nannizzia	Nannizzia gypsea	242	310	0.92	8e-104	An6312	XP_003174920.1
	Ascomycota	Eurotiomycetes	Onygenales	Trichophyton	Trichophyton benhamiae	242	312	0.92	2e-104	An6312	DAA75500.1
	Ascomycota	Eurotiomycetes	Eurotiales	Penicillium	Penicillium subrubescens	289	296	0.96	2e-97	An6312	OKO96590.1
	Ascomycota	Eurotiomycetes	Onygenales	Trichophyton	Trichophyton violaceum	188	216	0.7	3e-67	An6312	OAL72512.1
	Ascomycota	Eurotiomycetes	Onygenales	Coccidioides	Coccidioides immitis	238	305	0.92	7e-102	An6312	XP_001245950.1
	Ascomycota	Eurotiomycetes	Onygenales	Coccidioides	Coccidioides posadasii	237	306	0.92	5e-102	An6312	XP_003067604.1
	Ascomycota	Eurotiomycetes	Eurotiales	Rasamsonia	Rasamsonia emersonii	1314	405	0.98	7e-129	An10806	XP_013323448.1
	Ascomycota	Eurotiomycetes	Verrucariales	Endocarpon	Endocarpon pusillum	299	216	0.96	6e-66	An6312	XP_007787564.1
	Ascomycota	Eurotiomycetes	Chaetothyriales	Capronia	Capronia coronata	258	231	0.96	3e-72	An6312	XP_007719697.1
	Ascomycota	Eurotiomycetes	Eurotiales	Talaromyces	Talaromyces islandicus	232	344	0.99	2e-117	An6312	CRG88963.1
	Ascomycota	Eurotiomycetes	Chaetothyriales	Exophiala	Exophiala dermatitidis	284	214	0.96	2e-65	An6312	XP_009158644.1
	Ascomycota	Eurotiomycetes	Onygenales	Trichophyton	Trichophyton verrucosum	242	312	0.92	2e-104	An6312	XP_003025497.1
	Ascomycota	Eurotiomycetes	Chaetothyriales	Exophiala	Exophiala sideris	258	236	0.98	3e-74	An6312	KIV80539.1
	Ascomycota	Eurotiomycetes	Chaetothyriales	Rhinocladiella	Rhinocladiella mackenziei	260	238	0.98	4e-75	An6312	XP_013273172.1
	Ascomycota	Xylonomycetes	Xylonales	Xylona	Xylona heveae	343	298	0.98	2e-97	An6312	XP_018187167.1
	Ascomycota	Eurotiomycetes	Chaetothyriales	Cladophialophora	Cladophialophora bantiana	266	233	0.98	5e-73	An6312	XP_016622602.1
	Ascomycota	Eurotiomycetes	Chaetothyriales	Capronia	Capronia epimyces	259	227	0.96	7e-71	An6312	XP_007730919.1
	Ascomycota	Dothideomycetes	Incertae sedis	Cryomyces	Cryomyces minteri	235	298	0.98	3e-99	An6312	TKA79764.1
	Ascomycota	Eurotiomycetes	Chaetothyriales	Cladophialophora	Cladophialophora psammophila	266	237	0.98	1e-74	An6312	XP_007742481.1
	Ascomycota	Eurotiomycetes	Chaetothyriales	Exophiala	Exophiala aquamarina	296	225	0.98	2e-69	An6312	XP_013262577.1
	Ascomycota	Dothideomycetes	Dothideales	Delphinella	Delphinella strobiligena	231	245	0.82	2e-78	An6312	KAF1344860.1
	Ascomycota	Dothideomycetes	Pleosporales	Delitschia	Delitschia confertaspora	226	288	0.98	4e-95	An6312	KAF2198875.1
	Ascomycota	Dothideomycetes	Mytilinidiales	Mytilinidion	Mytilinidion resinicola	238	311	0.98	3e-104	An6312	XP_033570976.1
	Ascomycota	Dothideomycetes	Patellariales	Patellaria	Patellaria atrata	231	306	0.98	3e-102	An6312	KAF2836678.1
	Ascomycota	Eurotiomycetes	Chaetothyriales	Exophiala	Exophiala mesophila	275	219	0.92	3e-67	An6312	XP_016221789.1
	Ascomycota	Eurotiomycetes	Chaetothyriales	Cladophialophora	Cladophialophora carrionii	264	242	0.98	2e-76	An6312	XP_008722168.1
	Ascomycota	Dothideomycetes	Dothideales	Aureobasidium	Aureobasidium melanogenum	231	246	0.96	2e-78	An6312	KEQ66442.1
	Ascomycota	Dothideomycetes	Dothideales	Aureobasidium	Aureobasidium namibiae	231	245	0.95	2e-78	An6312	XP_013426844.1
	Ascomycota	Dothideomycetes	Botryosphaeriales	Aplosporella	Aplosporella prunicola	236	308	0.98	3e-103	An6312	XP_033400015.1
	Ascomycota	Eurotiomycetes	Chaetothyriales	Exophiala	Exophiala oligosperma	249	237	0.98	6e-75	An6312	XP_016265401.1
	Ascomycota	Eurotiomycetes	Chaetothyriales	Exophiala	Exophiala spinifera	248	242	0.98	7e-77	An6312	XP_016236171.1
	Ascomycota	Dothideomycetes	Mytilinidiales	Lophium	Lophium mytilinum	238	296	0.98	4e-98	An6312	KAF2497755.1
	Ascomycota	Lecanoromycetes	Umbilicariales	Lasallia	Lasallia pustulata	238	322	0.99	1e-108	An6312	KAA6411465.1
	Ascomycota	Dothideomycetes	Botryosphaeriales	Saccharata	Saccharata proteae	239	301	0.98	3e-100	An6312	KAF2086404.1
	Ascomycota	Dothideomycetes	Mytilinidiales	Lepidopterella	Lepidopterella palustris	238	316	0.98	5e-106	An6312	OCK76504.1
	Ascomycota	Dothideomycetes	Dothideales	Aureobasidium	Aureobasidium pullulans	389	245	0.95	3e-76	An6312	THW42437.1
	Ascomycota	Leotiomycetes	Incertae sedis	Oidiodendron	Oidiodendron maius	252	275	0.91	7e-90	An6312	KIN07454.1
	Ascomycota	Dothideomycetes	Incertae sedis	Cenococcum	Cenococcum geophilum	238	314	0.96	3e-105	An6312	OCK89786.1
	Ascomycota	Dothideomycetes	Pleosporales	Didymella	Didymella exigua	229	233	0.98	1e-73	An6312	XP_033447708.1
	Ascomycota	Leotiomycetes	Incertae sedis	Scytalidium	Scytalidium lignicola	305	287	0.95	7e-94	An6312	RFU29978.1
	Ascomycota	Dothideomycetes	Pleosporales	Pleomassaria	Pleomassaria siparia	233	268	0.97	3e-87	An6312	KAF2714596.1
	Ascomycota	Leotiomycetes	Incertae sedis	Pseudogymnoascus	Pseudogymnoascus sp. VKM F-4515	257	241	0.96	4e-80	An6312	KFY38122.1
	Ascomycota	Dothideomycetes	Pleosporales	Melanomma	Melanomma pulvis-pyrius	218	245	0.98	2e-78	An6312	KAF2794633.1
	Ascomycota	Leotiomycetes	Helotiales	Monilinia	Monilinia fructigena	180	177	0.72	5e-52	An6312	RAL64194.1
	Ascomycota	Leotiomycetes	Helotiales	Rutstroemia	Rutstroemia sp. NJR-2017a BVV2	183	167	0.68	3e-48	An6312	PQE23555.1
	Ascomycota	Dothideomycetes	Incertae sedis	Glonium	Glonium stellatum	235	317	0.98	2e-106	An6312	OCL14240.1
	Ascomycota	Leotiomycetes	Helotiales	Venustampulla	Venustampulla echinocandica	260	293	0.91	8e-97	An6312	XP_031870038.1
	Ascomycota	Dothideomycetes	Pleosporales	Corynespora	Corynespora cassiicola Philippines	233	262	0.98	8e-85	An6312	PSN73963.1
	Ascomycota	Dothideomycetes	Pleosporales	Stagonospora	Stagonospora sp. SRC1lsM3a	229	229	0.98	5e-72	An6312	OAK97078.1
	Ascomycota	Dothideomycetes	Pleosporales	Macroventuria	Macroventuria anomochaeta	229	237	0.98	3e-75	An6312	XP_033558857.1
	Ascomycota	Dothideomycetes	Pleosporales	Ampelomyces	Ampelomyces quisqualis	231	239	0.98	4e-76	An6312	KAF1917410.1
	Ascomycota	Dothideomycetes	Pleosporales	Bipolaris	Bipolaris victoriae	237	247	0.98	6e-79	An6312	XP_014552862.1
	Ascomycota	Dothideomycetes	Pleosporales	Pyrenophora	Pyrenophora tritici-repentis	238	244	0.98	8e-78	An6312	KAF7568403.1
	Ascomycota	Dothideomycetes	Pleosporales	Westerdykella	Westerdykella ornata	229	273	0.97	2e-89	An6312	XP_033652033.1
	Ascomycota	Dothideomycetes	Pleosporales	Setomelanomma	Setomelanomma holmii	230	249	0.98	5e-80	An6312	KAF2027993.1
	Ascomycota	Dothideomycetes	Pleosporales	Bipolaris	Bipolaris oryzae	237	246	0.98	2e-78	An6312	XP_007685528.1
	Ascomycota	Leotiomycetes	Helotiales	Monilinia	Monilinia laxa	299	295	0.96	4e-97	An6312	KAB8301572.1
	Ascomycota	Dothideomycetes	Pleosporales	Bipolaris	Bipolaris zeicola	237	247	0.98	6e-79	An6312	XP_007709938.1
	Ascomycota	Dothideomycetes	Pleosporales	Lindgomyces	Lindgomyces ingoldianus	248	278	0.98	8e-91	An6312	XP_033542630.1
	Ascomycota	Leotiomycetes	Helotiales	Sclerotinia	Sclerotinia sclerotiorum	293	290	0.96	4e-95	An6312	APA05250.1
	Ascomycota	Leotiomycetes	Helotiales	Chlorociboria	Chlorociboria aeruginascens	314	283	0.91	8e-92	An6312	TAQ87512.1
	Ascomycota	Dothideomycetes	Pleosporales	Ophiobolus	Ophiobolus disseminans	230	216	0.98	7e-67	An6312	KAF2821350.1
	Ascomycota	Dothideomycetes	Dothideales	Aureobasidium	Aureobasidium subglaciale	231	240	0.95	3e-76	An6312	XP_013344031.1
	Ascomycota	Dothideomycetes	Pleosporales	Bipolaris	Bipolaris sorokiniana	237	247	0.98	6e-79	An6312	XP_007700618.1
	Ascomycota	Dothideomycetes	Pleosporales	Polyplosphaeria	Polyplosphaeria fusca	231	234	0.98	9e-74	An6312	KAF2736189.1
	Ascomycota	Dothideomycetes	Pleosporales	Curvularia	Curvularia kusanoi	229	228	0.98	1e-71	An6312	KAF2996001.1
	Ascomycota	Leotiomycetes	Helotiales	Phialocephala	Phialocephala subalpina	134	183	0.53	3e-55	An6312	CZR69959.1
	Ascomycota	Dothideomycetes	Pleosporales	Alternaria	Alternaria gaisen	236	240	0.98	2e-76	An6312	KAB2108070.1
	Ascomycota	Leotiomycetes	Helotiales	Botrytis	Botrytis hyacinthi	301	288	0.96	6e-94	An6312	TGO34755.1
	Ascomycota	Dothideomycetes	Pleosporales	Decorospora	Decorospora gaudefroyi	237	247	0.98	6e-79	An6312	KAF1834920.1
	Ascomycota	Leotiomycetes	Helotiales	Botrytis	Botrytis galanthina	301	288	0.96	3e-94	An6312	THV46345.1
	Ascomycota	Dothideomycetes	Pleosporales	Didymosphaeria	Didymosphaeria enalia	236	232	0.97	4e-73	An6312	KAF2258856.1
	Ascomycota	Dothideomycetes	Pleosporales	Lophiotrema	Lophiotrema nucula	230	224	0.97	4e-70	An6312	KAF2112736.1
	Ascomycota	Dothideomycetes	Pleosporales	Lentithecium	Lentithecium fluviatile	233	263	0.91	3e-85	An6312	KAF2686268.1
	Ascomycota	Leotiomycetes	Helotiales	Botrytis	Botrytis tulipae	301	288	0.96	5e-94	An6312	TGO18003.1
	Ascomycota	Leotiomycetes	Helotiales	Botryotinia	Botryotinia convoluta	301	288	0.96	3e-94	An6312	TGO48330.1
	Ascomycota	Leotiomycetes	Helotiales	Botrytis	Botrytis porri	301	287	0.96	1e-93	An6312	TGO87492.1
	Ascomycota	Dothideomycetes	Pleosporales	Aaosphaeria	Aaosphaeria arxii	232	293	0.97	5e-97	An6312	XP_033383641.1
	Ascomycota	Dothideomycetes	Pleosporales	Alternaria	Alternaria alternata	236	242	0.98	5e-77	An6312	XP_018391473.1
	Ascomycota	Dothideomycetes	Pleosporales	Amniculicola	Amniculicola lignicola	242	241	0.97	2e-76	An6312	KAF2001575.1
	Ascomycota	Dothideomycetes	Incertae sedis	Lizonia	Lizonia empirigonia	229	235	0.98	2e-74	An6312	KAF1357268.1
	Ascomycota	Leotiomycetes	Helotiales	Botrytis	Botrytis elliptica	301	286	0.96	1e-93	An6312	KAF7918322.1
	Ascomycota	Dothideomycetes	Pleosporales	Exserohilum	Exserohilum turcica	236	247	0.98	4e-79	An6312	XP_008029206.1
	Ascomycota	Leotiomycetes	Helotiales	Botrytis	Botrytis paeoniae	301	287	0.96	6e-94	An6312	TGO22316.1
	Ascomycota	Leotiomycetes	Helotiales	Botryotinia	Botryotinia narcissicola	301	288	0.96	4e-94	An6312	TGO60634.1
	Ascomycota	Leotiomycetes	Helotiales	Botryotinia	Botryotinia calthae	301	286	0.96	2e-93	An6312	TEY69484.1
	Ascomycota	Leotiomycetes	Incertae sedis	Pseudogymnoascus	Pseudogymnoascus verrucosus	258	247	0.96	1e-78	An6312	XP_018129750.1
	Ascomycota	Dothideomycetes	Pleosporales	Parastagonospora	Parastagonospora nodorum	227	250	0.98	3e-80	An6312	XP_001804093.1
	Ascomycota	Leotiomycetes	Incertae sedis	Amorphotheca	Amorphotheca resinae	252	293	0.96	1e-96	An6312	XP_024718663.1
	Ascomycota	Dothideomycetes	Pleosporales	Lophiostoma	Lophiostoma macrostomum	227	291	0.98	2e-96	An6312	KAF2653212.1
	Ascomycota	Dothideomycetes	Pleosporales	Massariosphaeria	Massariosphaeria phaeospora	237	241	0.95	2e-76	An6312	KAF2875173.1
	Ascomycota	Dothideomycetes	Pleosporales	Plenodomus	Plenodomus tracheiphilus	5304	232	0.92	6e-66	An6310	KAF2846450.1
	Ascomycota	Leotiomycetes	Helotiales	Botrytis	Botrytis cinerea	301	286	0.96	2e-93	An6312	XP_024549681.1
	Ascomycota	Leotiomycetes	Helotiales	Coleophoma	Coleophoma cylindrospora	306	252	0.97	7e-80	An6312	RDW59671.1
	Ascomycota	Dothideomycetes	Incertae sedis	Zopfia	Zopfia rhizophila	231	311	0.98	2e-104	An6312	KAF2187285.1
	Ascomycota	Dothideomycetes	Pleosporales	Clohesyomyces	Clohesyomyces aquaticus	441	245	0.96	2e-75	An6312	ORX92051.1
	Ascomycota	Dothideomycetes	Pleosporales	Dothidotthia	Dothidotthia symphoricarpi	226	239	0.98	8e-76	An6312	XP_033520484.1
	Ascomycota	Dothideomycetes	Pleosporales	Trematosphaeria	Trematosphaeria pertusa	233	272	0.97	9e-89	An6312	XP_033683591.1
	Ascomycota	Dothideomycetes	Pleosporales	Paraphaeosphaeria	Paraphaeosphaeria sporulosa	230	245	0.97	2e-78	An6312	XP_018034677.1
	Ascomycota	Dothideomycetes	Pleosporales	Cucurbitaria	Cucurbitaria berberidis	231	242	0.98	4e-77	An6312	KAF1847540.1
	Ascomycota	Dothideomycetes	Pleosporales	Bipolaris	Bipolaris maydis	237	247	0.98	6e-79	An6312	XP_014078804.1
	Ascomycota	Dothideomycetes	Aulographales	Aulographaceae	Aulographum hederae	251	269	0.98	2e-87	An6312	KAF1990975.1
	Ascomycota	Leotiomycetes	Helotiales	Hyaloscypha	Hyaloscypha bicolor	257	270	0.96	1e-87	An6312	XP_024740767.1
	Ascomycota	Dothideomycetes	Pleosporales	Periconia	Periconia macrospinosa	301	248	0.97	1e-78	An6312	PVI05600.1
	Ascomycota	Dothideomycetes	Pleosporales	Clathrospora	Clathrospora elynae	229	232	0.98	5e-73	An6312	KAF1937407.1
	Ascomycota	Dothideomycetes	Pleosporales	Karstenula	Karstenula rhodostoma	230	256	0.97	2e-82	An6312	KAF2449057.1
	Ascomycota	Dothideomycetes	Pleosporales	Bimuria	Bimuria novae-zelandiae	229	244	0.97	5e-78	An6312	KAF1972310.1
	Ascomycota	Dothideomycetes	Pleosporales	Pyrenochaeta	Pyrenochaeta sp. DS3sAY3a	231	223	0.98	1e-69	An6312	OAL48243.1
	Ascomycota	Leotiomycetes	Helotiales	Coleophoma	Coleophoma crateriformis	306	253	0.97	3e-80	An6312	RDW65388.1
	Ascomycota	Leotiomycetes	Helotiales	Hyaloscypha	Hyaloscypha variabilis	256	268	0.95	8e-87	An6312	PMD41014.1
	Ascomycota	Leotiomycetes	Helotiales	Phialocephala	Phialocephala scopiformis	254	262	0.95	1e-84	An6312	XP_018061566.1
	Ascomycota	Leotiomycetes	Helotiales	Diplocarpon	Diplocarpon rosae	150	163	0.43	5e-47	An6312	PBP16523.1
	Ascomycota	Dothideomycetes	Trypetheliales	Viridothelium	Viridothelium virens	255	275	0.99	8e-90	An6312	KAF2233457.1
	Ascomycota	Leotiomycetes	Helotiales	Lachnellula	Lachnellula suecica
	Ascomycota	Leotiomycetes	Helotiales	Chalara	Chalara longipes	167	135	0.62	4e-36	An6312	KAE9368081.1
	Ascomycota	Leotiomycetes	Helotiales	Cadophora	Cadophora sp. DSE1049	263	262	0.96	1e-84	An6312	PVH73840.1
	Ascomycota	Dothideomycetes	Pleosporales	Massarina	Massarina eburnea	243	239	0.97	9e-76	An6312	KAF2634772.1
	Ascomycota	Leotiomycetes	Erysiphales	Blumeria	Blumeria graminis	245	227	0.96	6e-71	An6312	EPQ64432.1
	Ascomycota	Leotiomycetes	Helotiales	Glarea	Glarea lozoyensis	257	266	0.91	2e-86	An6312	XP_008081474.1
	Ascomycota	Dothideomycetes	Pleosporales	Sporormia	Sporormia fimetaria	233	273	0.98	2e-89	An6312	KAF2751087.1
	Ascomycota	Dothideomycetes	Pleosporales	Byssothecium	Byssothecium circinans	242	243	0.91	3e-77	An6312	KAF1961859.1
	Ascomycota	Leotiomycetes	Erysiphales	Golovinomyces	Golovinomyces magnicellulatus	241	263	0.96	6e-85	An6312	TQS33520.1
	Ascomycota	Leotiomycetes	Helotiales	Pezoloma	Pezoloma ericae	257	269	0.95	3e-87	An6312	PMD21248.1
	Ascomycota	Leotiomycetes	Erysiphales	Golovinomyces	Golovinomyces cichoracearum	246	238	0.95	5e-75	An6312	RKF71780.1
	Ascomycota	Leotiomycetes	Erysiphales	Erysiphe	Erysiphe necator	248	247	0.95	1e-78	An6312	KHJ31573.1
	Ascomycota	Leotiomycetes	Erysiphales	Oidium	Oidium neolycopersici	252	226	0.95	1e-70	An6312	RKF56888.1
	Ascomycota	Sordariomycetes	Coniochaetales	Coniochaeta	Coniochaeta ligniaria	264	272	0.96	3e-88	An6312	OIW33502.1
	Ascomycota	Sordariomycetes	Coniochaetales	Coniochaeta	Coniochaeta sp. 2T2.1	275	264	0.92	5e-85	An6312	KAB5570008.1
	Ascomycota	Dothideomycetes	Mycosphaerellales	Cercospora	Cercospora zeae-maydis	256	212	0.92	6e-65	An6312	KAF2215540.1
	Ascomycota	Sordariomycetes	Diaporthales	Cytospora	Cytospora leucostoma	282	287	0.96	4e-94	An6312	ROW17549.1
	Ascomycota	Leotiomycetes	Incertae sedis	Scytalidium	Scytalidium sp. 3C	187	165	0.67	2e-47	An6312	RQM06067.1
	Ascomycota	Sordariomycetes	Xylariales	Phialemoniopsis	Phialemoniopsis curvata	245	221	0.96	1e-68	An6312	XP_031000089.1
	Ascomycota	Sordariomycetes	Coniochaetales	Coniochaeta	Coniochaeta pulveracea	255	271	0.96	4e-88	An6312	RKU44155.1
	Ascomycota	Dothideomycetes	Mycosphaerellales	Teratosphaeria	Teratosphaeria nubilosa	239	231	0.96	8e-73	An6312	KAF2764523.1
	Ascomycota	Sordariomycetes	Diaporthales	Valsa	Valsa mali	233	184	0.72	5e-54	An6312	KUI64861.1
	Ascomycota	Sordariomycetes	Glomerellales	Colletotrichum	Colletotrichum tanaceti	5307	158	0.96	4e-40	An6310	TKW56958.1
	Ascomycota	Sordariomycetes	Diaporthales	Diaporthe	Diaporthe helianthi	263	266	0.98	4e-86	An6312	POS81426.1
	Ascomycota	Sordariomycetes	Hypocreales	Trichoderma	Trichoderma atroviride	262	229	0.92	2e-71	An6312	XP_013939573.1
	Ascomycota	Sordariomycetes	Hypocreales	Stachybotrys	Stachybotrys chlorohalonata	255	257	0.92	1e-82	An6312	KFA68818.1
	Ascomycota	Sordariomycetes	Diaporthales	Valsa	Valsa sordida	274	287	0.96	3e-94	An6312	ROV98873.1
	Ascomycota	Sordariomycetes	Hypocreales	Trichoderma	Trichoderma gamsii	254	232	0.92	9e-73	An6312	PNP42414.1
	Ascomycota	Sordariomycetes	Hypocreales	Trichoderma	Trichoderma asperellum	253	235	0.97	6e-74	An6312	XP_024766159.1
	Ascomycota	Sordariomycetes	Hypocreales	Fusarium	Fusarium kuroshium	256	270	0.97	8e-88	An6312	RMJ10525.1
	Ascomycota	Sordariomycetes	Glomerellales	Sodiomyces	Sodiomyces alkalinus	267	265	0.98	1e-85	An6312	XP_028466588.1
	Ascomycota	Sordariomycetes	Hypocreales	Stachybotrys	Stachybotrys chartarum	255	256	0.92	2e-82	An6312	KEY65215.1
	Ascomycota	Sordariomycetes	Hypocreales	Trichoderma	Trichoderma guizhouense	253	235	0.92	5e-74	An6312	OPB39362.1
	Ascomycota	Sordariomycetes	Hypocreales	Trichoderma	Trichoderma virens	253	235	0.92	4e-74	An6312	XP_013950876.1
	Ascomycota	Sordariomycetes	Hypocreales	Trichoderma	Trichoderma harzianum	253	235	0.92	5e-74	An6312	XP_024779185.1
	Ascomycota	Sordariomycetes	Hypocreales	Fusarium	Fusarium coffeatum	256	262	0.95	2e-84	An6312	XP_031014425.1
	Ascomycota	Sordariomycetes	Hypocreales	Hirsutella	Hirsutella minnesotensis	255	261	0.92	5e-84	An6312	KJZ74090.1
	Ascomycota	Sordariomycetes	Hypocreales	Trichoderma	Trichoderma parareesei	245	227	0.92	5e-71	An6312	OTA01221.1
	Ascomycota	Sordariomycetes	Hypocreales	Trichoderma	Trichoderma longibrachiatum	253	242	0.92	7e-77	An6312	PTB81163.1
	Ascomycota	Sordariomycetes	Hypocreales	Metarhizium	Metarhizium guizhouense	254	259	0.92	1e-83	An6312	KID90914.1
	Ascomycota	Sordariomycetes	Diaporthales	Diaporthe	Diaporthe ampelina	266	281	0.96	6e-92	An6312	KKY36411.1
	Ascomycota	Sordariomycetes	Hypocreales	Metarhizium	Metarhizium rileyi	254	268	0.92	4e-87	An6312	OAA34444.1
	Ascomycota	Sordariomycetes	Hypocreales	Metarhizium	Metarhizium anisopliae	254	260	0.92	9e-84	An6312	KFG86156.1
	Ascomycota	Sordariomycetes	Hypocreales	Metarhizium	Metarhizium robertsii	255	248	0.92	3e-79	An6312	EXV04010.1
	Ascomycota	Sordariomycetes	Hypocreales	Metarhizium	Metarhizium brunneum	254	259	0.92	1e-83	An6312	XP_014549019.1
	Ascomycota	Dothideomycetes	Mycosphaerellales	Pseudocercospora	Pseudocercospora fijiensis	265	241	0.96	5e-76	An6312	XP_007925102.1
	Ascomycota	Sordariomycetes	Glomerellales	Colletotrichum	Colletotrichum orbiculare	261	274	0.96	4e-89	An6312	TDZ23837.1
	Ascomycota	Sordariomycetes	Hypocreales	Torrubiella	Torrubiella hemipterigena	257	264	0.97	3e-85	An6312	CEJ89461.1
	Ascomycota	Sordariomycetes	Hypocreales	Trichoderma	Trichoderma reesei	253	246	0.92	3e-78	An6312	XP_006963249.1
	Ascomycota	Sordariomycetes	Diaporthales	Coniella	Coniella lustricola	272	285	0.98	2e-93	An6312	PSR94586.1
	Ascomycota	Sordariomycetes	Hypocreales	Pochonia	Pochonia chlamydosporia	254	267	0.92	2e-86	An6312	XP_018146757.1
	Ascomycota	Sordariomycetes	Hypocreales	Fusarium	Fusarium longipes	255	266	0.92	5e-86	An6312	RGP72217.1
	Ascomycota	Sordariomycetes	Ophiostomatales	Grosmannia	Grosmannia clavigera	316	197	0.9	3e-58	An6312	XP_014175271.1
	Ascomycota	Sordariomycetes	Magnaporthales	Magnaporthiopsis	Magnaporthiopsis poae	262	229	0.98	2e-71	An6312	KLU89004.1
	Ascomycota	Sordariomycetes	Hypocreales	Fusarium	Fusarium avenaceum	258	261	0.95	2e-84	An6312	KIL84165.1
	Ascomycota	Sordariomycetes	Hypocreales	Metarhizium	Metarhizium majus	254	259	0.92	1e-83	An6312	KIE02872.1
	Ascomycota	Sordariomycetes	Hypocreales	Trichoderma	Trichoderma citrinoviride	253	242	0.92	7e-77	An6312	XP_024747650.1
	Ascomycota	Sordariomycetes	Hypocreales	Escovopsis	Escovopsis weberi	253	253	0.92	7e-81	An6312	KOS17847.1
	Ascomycota	Sordariomycetes	Hypocreales	Metarhizium	Metarhizium album	248	244	0.92	2e-77	An6312	KHN99536.1
	Ascomycota	Sordariomycetes	Xylariales	Pseudomassariella	Pseudomassariella vexata	272	248	0.98	8e-79	An6312	ORY69582.1
	Ascomycota	Sordariomycetes	Sordariales	Thermothielavioides	Thermothielavioides terrestris	266	258	0.96	8e-83	An6312	XP_003655780.1
	Ascomycota	Sordariomycetes	Hypocreales	Fusarium	Fusarium venenatum	256	261	0.92	2e-84	An6312	XP_025581753.1
	Ascomycota	Sordariomycetes	Sordariales	Chaetomium	Chaetomium globosum	202	138	0.92	1e-36	An6312	XP_001221824.1
	Ascomycota	Sordariomycetes	Hypocreales	Tolypocladium	Tolypocladium paradoxum	253	254	0.92	2e-81	An6312	POR37208.1
	Ascomycota	Sordariomycetes	Hypocreales	Fusarium	Fusarium verticillioides	257	269	0.95	3e-87	An6312	RBQ92004.1
	Ascomycota	Sordariomycetes	Sordariales	Thermothelomyces	Thermothelomyces thermophilus	261	256	0.92	3e-82	An6312	XP_003662803.1
	Ascomycota	Sordariomycetes	Hypocreales	Fusarium	Fusarium poae	256	261	0.92	3e-84	An6312	OBS18504.1
	Ascomycota	Sordariomycetes	Hypocreales	Fusarium	Fusarium graminearum	256	265	0.92	2e-85	An6312	XP_011326994.1
	Ascomycota	Sordariomycetes	Hypocreales	Fusarium	Fusarium pseudograminearum	256	265	0.92	1e-85	An6312	XP_009251574.1
	Ascomycota	Sordariomycetes	Hypocreales	Fusarium	Fusarium culmorum	256	264	0.92	2e-85	An6312	PTD09181.1
	Ascomycota	Sordariomycetes	Hypocreales	Fusarium	Fusarium oxysporum	257	270	0.95	2e-87	An6312	ENH64327.1
	Ascomycota	Sordariomycetes	Hypocreales	Tolypocladium	Tolypocladium capitatum	279	254	0.92	2e-81	An6312	PNY23681.1
	Ascomycota	Sordariomycetes	Sordariales	Podospora	Podospora comata	266	235	0.92	7e-74	An6312	VBB86992.1
	Ascomycota	Sordariomycetes	Sordariales	Madurella	Madurella mycetomatis	280	260	0.96	1e-83	An6312	KXX82539.1
	Ascomycota	Sordariomycetes	Hypocreales	Fusarium	Fusarium mangiferae	258	266	0.95	5e-86	An6312	CVK88700.1
	Ascomycota	Sordariomycetes	Hypocreales	Fusarium	Fusarium fujikuroi	258	264	0.95	3e-85	An6312	KLO97695.1
	Ascomycota	Sordariomycetes	Hypocreales	Fusarium	Fusarium proliferatum	257	271	0.95	2e-88	An6312	RKL41134.1
	Ascomycota	Sordariomycetes	Hypocreales	Fusarium	Fusarium langsethiae	256	260	0.92	8e-84	An6312	KPA45399.1
	Ascomycota	Sordariomycetes	Xylariales	Daldinia	Daldinia sp. EC12	255	251	0.91	4e-80	An6312	OTB17696.1
	Ascomycota	Sordariomycetes	Hypocreales	Fusarium	Fusarium sporotrichioides	256	261	0.92	5e-84	An6312	RGP76531.1
	Ascomycota	Sordariomycetes	Hypocreales	Drechmeria	Drechmeria coniospora	251	262	0.92	9e-85	An6312	KYK60093.1
	Ascomycota	Sordariomycetes	Sordariales	Chaetomium	Chaetomium thermophilum	266	253	0.99	1e-80	An6312	XP_006697255.1
	Ascomycota	Sordariomycetes	Hypocreales	Fusarium	Fusarium nygamai	258	265	0.95	1e-85	An6312	PNP78411.1
	Ascomycota	Sordariomycetes	Xylariales	Microdochium	Microdochium bolleyi	268	246	0.96	4e-78	An6312	KXJ94666.1
	Ascomycota	Sordariomycetes	Hypocreales	Cordyceps	Cordyceps militaris	338	258	0.92	5e-82	An6312	XP_006666733.1
	Ascomycota	Sordariomycetes	Sordariales	Neurospora	Neurospora crassa	373	187	0.83	9e-54	An6312	XP_957361.1
	Ascomycota	Pezizomycetes	Pezizales	Tuber	Tuber melanosporum	244	180	0.94	2e-52	An6312	XP_002840493.1
	Ascomycota	Sordariomycetes	Sordariales	Sordaria	Sordaria macrospora	342	186	0.81	9e-54	An6312	XP_003349187.1
	Ascomycota	Pezizomycetes	Pezizales	Tuber	Tuber borchii	244	172	0.94	1e-49	An6312	PUU75264.1
	Ascomycota	Pezizomycetes	Pezizales	Tuber	Tuber magnatum	244	178	0.94	1e-51	An6312	PWW74314.1
	Ascomycota	Pezizomycetes	Pezizales	Morchella	Morchella conica	246	179	0.94	2e-52	An6312	RPB13577.1
	Ascomycota	Sordariomycetes	Xylariales	Neopestalotiopsis	Neopestalotiopsis sp. 37M	599	249	0.92	3e-75	An6312	KAF3010173.1
	Ascomycota	Sordariomycetes	Xylariales	Hypoxylon	Hypoxylon sp. CO27-5	261	271	0.95	3e-88	An6312	OTA85088.1
	Ascomycota	Sordariomycetes	Sordariales	Podospora	Podospora anserina	287	221	0.92	4e-68	An6312	XP_001908367.1
	Ascomycota	Pezizomycetes	Pezizales	Choiromyces	Choiromyces venosus	244	179	0.94	5e-52	An6312	RPB03762.1
	Ascomycota	Pezizomycetes	Pezizales	Tuber	Tuber aestivum	244	173	0.94	6e-50	An6312	CUS08079.1
	Ascomycota	Sordariomycetes	Glomerellales	Colletotrichum	Colletotrichum spinosum	261	271	0.96	7e-88	An6312	TDZ27150.1
	Ascomycota	Sordariomycetes	Xylariales	Xylaria	Xylaria grammica	239	174	0.72	3e-50	An6312	RWA09690.1
	Ascomycota	Sordariomycetes	Xylariales	Pestalotiopsis	Pestalotiopsis fici	588	247	0.95	1e-74	An6312	XP_007839420.1
	Ascomycota	Sordariomycetes	Xylariales	Eutypa	Eutypa lata	255	273	0.95	9e-89	An6312	EMR61454.1
	Ascomycota	Pezizomycetes	Pezizales	Pyronema	Pyronema omphalodes	314	157	0.98	7e-43	An6312	CCX07693.1
	Ascomycota	Dothideomycetes	Eremomycetales	Eremomyces	Eremomyces bilateralis	111	178	0.46	1e-53	An6312	XP_033534269.1
	Ascomycota	Pezizomycetes	Pezizales	Ascodesmis	Ascodesmis nigricans	240	129	0.94	1e-32	An6312	TGZ84005.1
	Ascomycota	Pezizomycetes	Pezizales	Terfezia	Terfezia boudieri	252	137	0.77	1e-35	An6312	RPB24177.1
	Ascomycota	Pezizomycetes	Pezizales	Sphaerosporella	Sphaerosporella brunnea	238	144	0.94	2e-38	An6312	KAA8897810.1
	Ascomycota	Sordariomycetes	Xylariales	Xylaria	Xylaria flabelliformis	282	270	0.96	3e-87	An6312	TRX92416.1
	Ascomycota	Neolectomycetes	Neolectales	Neolecta	Neolecta irregularis	200	119	0.94	4e-29	An6312	OLL23262.1
	Ascomycota	Sordariomycetes	Sordariales	Neurospora	Neurospora tetrasperma	406	189	0.83	4e-54	An6312	XP_009850626.1
	Ascomycota	Pneumocystidomycetes	Pneumocystidales	Pneumocystis	Pneumocystis murina	174	130	0.78	9e-34	An6312	XP_007872054.1
	Ascomycota	Pneumocystidomycetes	Pneumocystidales	Pneumocystis	Pneumocystis jirovecii	221	146	0.95	1e-39	An6312	CCJ29116.1
	Ascomycota	Pneumocystidomycetes	Pneumocystidales	Pneumocystis	Pneumocystis carinii	219	153	0.96	3e-42	An6312	XP_018226433.1
	Ascomycota	Taphrinomycetes	Taphrinales	Saitoella	Saitoella complicata	220	161	0.96	2e-45	An6312	XP_019024767.1
	Ascomycota	Orbiliomycetes	Orbiliales	Dactylellina	Dactylellina haptotyla	316	150	0.57	6e-40	An6312	EPS38237.1
	Ascomycota	Pezizomycetes	Pezizales	Ascobolus	Ascobolus immersus	224	142	0.95	3e-38	An6312	RPA80843.1
	Ascomycota	Orbiliomycetes	Orbiliales	Arthrobotrys	Arthrobotrys oligospora
	Ascomycota	Taphrinomycetes	Taphrinales	Protomyces	Protomyces lactucaedebilis	217	149	0.92	9e-41	An6312	ORY85008.1
	Ascomycota	Orbiliomycetes	Orbiliales	Arthrobotrys	Arthrobotrys flagrans	314	150	0.59	3e-40	An6312	RVD85622.1
	Ascomycota	Saccharomycetes	Saccharomycetales	Lipomyces	Lipomyces starkeyi	222	151	0.95	1e-41	An6312	ODQ73807.1
	Ascomycota	Schizosaccharomycetes	Schizosaccharomycetales	Schizosaccharomyces	Schizosaccharomyces japonicus	218	130	0.95	2e-33	An6312	XP_002172403.1
	Ascomycota	Schizosaccharomycetes	Schizosaccharomycetales	Schizosaccharomyces	Schizosaccharomyces octosporus	219	139	0.97	8e-37	An6312	XP_013019567.1
	Ascomycota	Schizosaccharomycetes	Schizosaccharomycetales	Schizosaccharomyces	Schizosaccharomyces cryophilus	219	137	0.97	3e-36	An6312	XP_013024506.1
	Ascomycota	Saccharomycetes	Saccharomycetales	Trichomonascus	Trichomonascus ciferrii	219	113	0.97	1e-26	An6312	KAA8910212.1
	Ascomycota	Schizosaccharomycetes	Schizosaccharomycetales	Schizosaccharomyces	Schizosaccharomyces pombe	218	150	0.98	5e-41	An6312	NP_588082.1
	Ascomycota	Saccharomycetes	Saccharomycetales	Yarrowia	Yarrowia lipolytica	274	68.9	0.87	8e-10	An6312	XP_505697.1
	Mucoromycota	Mucoromycetes	Mucorales	Rhizopus	Rhizopus stolonifer	228	115	0.96	2e-27	An6312	RCI05135.1
	Basidiomycota	Agaricomycetes	Cantharellales	Rhizoctonia	Rhizoctonia solani	286	124	0.82	2e-30	An6312	KDN36213.1
	Mucoromycota	Mucoromycetes	Mucorales	Rhizopus	Rhizopus microsporus	230	116	0.91	7e-28	An6312	KAG1178457.1
	Mucoromycota	Mortierellomycetes	Mortierellales	Mortierella	Mortierella verticillata	361	127	0.91	1e-30	An6312	KAF9202777.1
	Basidiomycota	Agaricomycetes	Polyporales	Ganoderma	Ganoderma sinense	294	107	0.81	1e-23	An6312	PIL26623.1
	Basidiomycota	Agaricomycetes	Polyporales	Dichomitus	Dichomitus squalens	265	110	0.97	3e-25	An6312	TBU26534.1
	Basidiomycota	Agaricomycetes	Polyporales	Trametes	Trametes coccinea	269	95.5	0.55	1e-19	An6312	OSC98828.1
	Basidiomycota	Agaricomycetes	Polyporales	Lentinus	Lentinus tigrinus	278	108	0.81	3e-24	An6312	RPD58067.1
	Mucoromycota	Mucoromycetes	Mucorales	Phycomyces	Phycomyces blakesleeanus	242	124	0.97	6e-31	An6312	XP_018285940.1
	Mucoromycota	Mucoromycetes	Mucorales	Mucor	Mucor circinelloides	234	113	0.92	2e-26	An6312	EPB85849.1
	Basidiomycota	Agaricomycetes	Agaricales	Hebeloma	Hebeloma cylindrosporum	290	115	0.81	5e-27	An6312	KIM44052.1
	Basidiomycota	Agaricomycetes	Polyporales	Postia	Postia placenta	271	117	0.94	1e-27	An6312	XP_024338287.1
	Basidiomycota	Agaricomycetes	Auriculariales	Auricularia	Auricularia subglabra	271	100	0.94	2e-21	An6312	EJD38687.1
	Basidiomycota	Agaricomycetes	Polyporales	Polyporus	Polyporus arcularius	278	108	0.81	2e-24	An6312	TFK85524.1
	Basidiomycota	Agaricomycetes	Polyporales	Polyporus	Polyporus brumalis	32	67	0.63	2e-09	An6312	RDX43246.1
	Basidiomycota	Agaricomycetes	Boletales	Rhizopogon	Rhizopogon vinicolor	279	107	0.79	4e-24	An6312	OAX43796.1
	Basidiomycota	Agaricomycetes	Hymenochaetales	Schizopora	Schizopora paradoxa	253	91.3	0.75	4e-18	An6312	KLO06878.1
	Mucoromycota	Mucoromycetes	Mucorales	Choanephora	Choanephora cucurbitarum	236	107	0.96	3e-24	An6312	OBZ88566.1
	Mucoromycota	Mucoromycetes	Mucorales	Lichtheimia	Lichtheimia ramosa	303	115	0.92	9e-27	An6312	CDS10091.1
	Basidiomycota	Agaricomycetes	Agaricales	Gymnopilus	Gymnopilus dilepis	404	85.1	0.81	4e-15	An6312	PPQ97729.1
	Basidiomycota	Agaricomycetes	Agaricales	Amanita	Amanita thiersii	280	113	0.81	2e-26	An6312	PFH47400.1
	Mucoromycota	Mucoromycetes	Mucorales	Syncephalastrum	Syncephalastrum racemosum	312	126	0.97	7e-31	An6312	ORY98565.1
	Basidiomycota	Agaricomycetes	Polyporales	Daedalea	Daedalea quercina	272	119	0.94	2e-28	An6312	KZT65597.1
	Basidiomycota	Agaricomycetes	Hymenochaetales	Pyrrhoderma	Pyrrhoderma noxium	337	116	0.81	9e-27	An6312	PAV23089.1
	Basidiomycota	Agaricomycetes	Boletales	Suillus	Suillus luteus	290	123	0.82	8e-30	An6312	KIK47164.1
	Basidiomycota	Agaricomycetes	Hymenochaetales	Rickenella	Rickenella mellea	451	104	0.81	8e-22	An6312	TDL22983.1
	Mucoromycota	Mucoromycetes	Mucorales	Lichtheimia	Lichtheimia corymbifera	324	123	0.92	1e-29	An6312	CDH56962.1
	Basidiomycota	Agaricomycetes	Boletales	Hydnomerulius	Hydnomerulius pinastri	302	127	0.81	2e-31	An6312	KIJ63502.1
	Basidiomycota	Pucciniomycetes	Pucciniales	Puccinia	Puccinia striiformis	336	78.2	0.82	9e-13	An6312	KNF01791.1
	Basidiomycota	Agaricomycetes	Polyporales	Trametes	Trametes versicolor	270	111	0.81	1e-25	An6312	XP_008042919.1
	Basidiomycota	Agaricomycetes	Polyporales	Laetiporus	Laetiporus sulphureus	273	117	0.94	1e-27	An6312	KZT04837.1
	Basidiomycota	Agaricomycetes	Agaricales	Laccaria	Laccaria amethystina	277	83.2	0.87	6e-15	An6312	KIK09987.1
	Basidiomycota	Agaricomycetes	Agaricales	Gymnopus	Gymnopus luxurians	264	102	0.79	3e-22	An6312	KIK61585.1
	Basidiomycota	Agaricomycetes	Russulales	Dentipellis	Dentipellis sp. KUC8613	273	119	0.81	2e-28	An6312	KAA1470493.1
	Basidiomycota	Agaricomycetes	Polyporales	Phanerochaete	Phanerochaete carnosa	274	122	0.94	8e-30	An6312	XP_007398217.1
	Basidiomycota	Agaricomycetes	Agaricales	Pluteus	Pluteus cervinus	272	103	0.94	1e-22	An6312	TFK68468.1
	Basidiomycota	Agaricomycetes	Polyporales	Grifola	Grifola frondosa	274	108	0.94	2e-24	An6312	OBZ74069.1
	Basidiomycota	Pucciniomycetes	Pucciniales	Puccinia	Puccinia graminis	330	77.4	0.82	2e-12	An6312	KAA1114662.1
	Basidiomycota	Tremellomycetes	Trichosporonales	Apiotrichum	Apiotrichum porosum	302	107	0.83	8e-24	An6312	XP_028479632.1
	Basidiomycota	Agaricomycetes	Polyporales	Sparassis	Sparassis crispa	278	113	0.81	4e-26	An6312	XP_027611819.1
	Basidiomycota	Agaricomycetes	Agaricales	Galerina	Galerina marginata	284	103	0.81	2e-22	An6312	KDR69879.1
	Mucoromycota	Endogonomycetes	Endogonales	Bifiguratus	Bifiguratus adelaidae
	Basidiomycota	Agaricomycetes	Agaricales	Fistulina	Fistulina hepatica	278	99	0.81	9e-21	An6312	KIY50054.1
	Basidiomycota	Agaricomycetes	Russulales	Stereum	Stereum hirsutum	289	118	0.82	6e-28	An6312	XP_007310180.1
	Basidiomycota	Agaricomycetes	Polyporales	Fomitopsis	Fomitopsis pinicola	271	120	0.94	7e-29	An6312	EPT04374.1
	Basidiomycota	Agaricomycetes	Agaricales	Armillaria	Armillaria solidipes	257	121	0.81	2e-29	An6312	PBK66357.1
	Basidiomycota	Agaricomycetes	Agaricales	Armillaria	Armillaria gallica	257	121	0.81	2e-29	An6312	PBK84697.1
	Basidiomycota	Agaricomycetes	Agaricales	Crucibulum	Crucibulum laeve	265	103	0.81	2e-22	An6312	TFK45122.1
	Basidiomycota	Agaricomycetes	Agaricales	Hypsizygus	Hypsizygus marmoreus	261	117	0.81	9e-28	An6312	RDB20659.1
	Basidiomycota	Agaricomycetes	Boletales	Pisolithus	Pisolithus microcarpus	297	118	0.81	5e-28	An6312	KIK16859.1
	Basidiomycota	Agaricomycetes	Polyporales	Fomitopsis	Fomitopsis rosea	273	119	0.94	1e-28	An6312	TFY62910.1
	Basidiomycota	Agaricomycetes	Boletales	Paxillus	Paxillus involutus	301	119	0.81	2e-28	An6312	KIJ13536.1
	Basidiomycota	Agaricomycetes	Agaricales	Psilocybe	Psilocybe cyanescens	201	55.5	0.52	3e-05	An6312	PPQ91263.1
	Ascomycota	Saccharomycetes	Saccharomycetales	Cyberlindnera	Cyberlindnera fabianii	268	87	0.91	2e-16	An6312	CDR47436.1
	Basidiomycota	Agaricomycetes	Boletales	Serpula	Serpula lacrymans	283	115	0.94	3e-27	An6312	XP_007316252.1
	Basidiomycota	Tremellomycetes	Trichosporonales	Cutaneotrichosporon	Cutaneotrichosporon oleaginosum	2668	100	0.83	2e-21	An6312	XP_018275464.1
	Basidiomycota	Agaricomycetes	Boletales	Paxillus	Paxillus rubicundulus	308	117	0.81	1e-27	An6312	KIK82142.1
	Basidiomycota	Agaricomycetes	Agaricales	Coprinopsis	Coprinopsis cinerea	312	110	0.81	1e-24	An6312	XP_001829940.2
	Basidiomycota	Agaricomycetes	Agaricales	Hypholoma	Hypholoma sublateritium	267	104	0.81	7e-23	An6312	KJA28735.1
	Basidiomycota	Tremellomycetes	Tremellales	Tremella	Tremella mesenterica	225	106	0.95	3e-24	An6312	XP_007008138.1
	Basidiomycota	Agaricomycetes	Cantharellales	Tulasnella	Tulasnella calospora	302	95.5	0.82	3e-19	An6312	KIO30038.1
	Basidiomycota	Agaricomycetes	Agaricales	Mycena	Mycena chlorophos	264	114	0.94	1e-26	An6312	GAT50612.1
	Basidiomycota	Agaricomycetes	Agaricales	Gymnopus	Gymnopus androsaceus	273	108	0.81	2e-24	An6312	KAE9392196.1
	Basidiomycota	Agaricomycetes	Boletales	Scleroderma	Scleroderma citrinum	296	122	0.81	1e-29	An6312	KIM69641.1
	Basidiomycota	Pucciniomycetes	Pucciniales	Puccinia	Puccinia triticina	414	60.8	0.82	1e-06	An6312	OAV98476.1
	Basidiomycota	Agaricomycetes	Russulales	Peniophora	Peniophora sp. CONT	274	116	0.81	3e-27	An6312	KZV69782.1
	Zoopagomycota	Zoopagomycetes	Zoopagales	Thamnocephalis	Thamnocephalis sphaerospora
	Basidiomycota	Agaricomycetes	Polyporales	Trametes	Trametes cinnabarina	264	108	0.98	1e-24	An6312	CDO72681.1
	Basidiomycota	Agaricomycetes	Polyporales	Wolfiporia	Wolfiporia cocos	280	110	0.94	4e-25	An6312	PCH35507.1
	Basidiomycota	Agaricomycetes	Cantharellales	Botryobasidium	Botryobasidium botryosum	303	105	0.82	4e-23	An6312	KDQ20169.1
	Basidiomycota	Agaricomycetes	Agaricales	Pterula	Pterula gracilis	265	114	0.81	7e-27	An6312	TFL01941.1
	Basidiomycota	Agaricomycetes	Boletales	Pisolithus	Pisolithus tinctorius	295	120	0.81	7e-29	An6312	KIO10431.1
	Mucoromycota	Mucoromycetes	Mucorales	Absidia	Absidia repens	221	124	0.97	6e-31	An6312	ORZ24269.1
	Basidiomycota	Agaricomycetes	Agaricales	Dendrothele	Dendrothele bispora	281	118	0.81	3e-28	An6312	THU96741.1
	Basidiomycota	Agaricomycetes	Agaricales	Agrocybe	Agrocybe aegerita	276	102	0.81	5e-22	An6312	CAA7260358.1
	Basidiomycota	Agaricomycetes	Geastrales	Sphaerobolus	Sphaerobolus stellatus	282	110	0.81	5e-25	An6312	KIJ51367.1
	Basidiomycota	Agaricomycetes	Agaricales	Termitomyces	Termitomyces sp. J132	270	127	0.94	8e-32	An6312	KNZ74320.1
	Basidiomycota	Agaricomycetes	Gloeophyllales	Gloeophyllum	Gloeophyllum trabeum	265	113	0.81	2e-26	An6312	XP_007866494.1
	Basidiomycota	Agaricomycetes	Jaapiales	Jaapia	Jaapia argillacea	268	123	0.81	4e-30	An6312	KDQ56970.1
	Basidiomycota	Agaricomycetes	Trechisporales	Sistotremastrum	Sistotremastrum suecicum	306	102	0.81	1e-21	An6312	KZT41888.1
	Basidiomycota	Pucciniomycetes	Pucciniales	Puccinia	Puccinia coronata	364	79.3	0.82	3e-13	An6312	PLW49420.1
	Basidiomycota	Agaricomycetes	Atheliales	Fibularhizoctonia	Fibularhizoctonia sp. CBS 109695	270	109	0.94	8e-25	An6312	KZP15523.1
	Basidiomycota	Agaricomycetes	Trechisporales	Sistotremastrum	Sistotremastrum niveocremeum	415	105	0.82	2e-22	An6312	KZS87758.1
	Basidiomycota	Agaricomycetes	Agaricales	Schizophyllum	Schizophyllum commune	275	104	0.97	9e-23	An6312	XP_003036469.1
	Basidiomycota	Agaricomycetes	Hymenochaetales	Fomitiporia	Fomitiporia mediterranea	339	108	0.81	4e-24	An6312	XP_007262244.1
	Basidiomycota	Agaricomycetes	Agaricales	Moniliophthora	Moniliophthora roreri	277	118	0.81	5e-28	An6312	ESK96299.1
	Basidiomycota	Agaricomycetes	Amylocorticiales	Plicaturopsis	Plicaturopsis crispa	269	117	0.81	1e-27	An6312	KII95454.1
	Basidiomycota	Agaricomycetes	Auriculariales	Exidia	Exidia glandulosa	242	101	0.95	6e-22	An6312	KZV99395.1
	Basidiomycota	Agaricomycetes	Boletales	Coniophora	Coniophora puteana	344	109	0.81	3e-24	An6312	XP_007769027.1
	Ascomycota	Saccharomycetes	Saccharomycetales	Ascoidea	Ascoidea rubescens	272	84.3	0.91	2e-15	An6312	XP_020047585.1
	Basidiomycota	Agaricomycetes	Atheliales	Piloderma	Piloderma croceum	271	114	0.81	1e-26	An6312	KIM88535.1
	Ascomycota	Saccharomycetes	Saccharomycetales	Saprochaete	Saprochaete ingens
	Basidiomycota	Agaricomycetes	Agaricales	Auriculariopsis	Auriculariopsis ampla	280	116	0.97	3e-27	An6312	TRM67561.1
	Basidiomycota	Dacrymycetes	Dacrymycetales	Calocera	Calocera cornea	258	97.1	0.82	3e-20	An6312	KZT61151.1
	Basidiomycota	Agaricomycetes	Polyporales	Phlebiopsis	Phlebiopsis gigantea	271	119	0.94	1e-28	An6312	KIP04982.1
	Basidiomycota	Agaricomycetes	Sebacinales	Serendipita	Serendipita indica	307	88.2	0.85	1e-16	An6312	CCA68504.1
	Basidiomycota	Agaricomycetes	Agaricales	Coprinopsis	Coprinopsis marcescibilis	292	107	0.81	5e-24	An6312	TFK26295.1
	Basidiomycota	Dacrymycetes	Dacrymycetales	Dacryopinax	Dacryopinax primogenitus	265	104	0.94	5e-23	An6312	EJT96943.1
	Basidiomycota	Agaricomycetes	Gloeophyllales	Heliocybe	Heliocybe sulcata	271	112	0.81	6e-26	An6312	TFK50786.1
	Basidiomycota	Agaricomycetes	Russulales	Bondarzewia	Bondarzewia mesenterica	265	105	0.91	2e-23	An6312	THH11231.1
	Basidiomycota	Agaricomycetes	Polyporales	Obba	Obba rivulosa	273	125	0.81	6e-31	An6312	OCH90584.1
	Basidiomycota	Tremellomycetes	Trichosporonales	Vanrija	Vanrija humicola	384	105	0.83	2e-22	An6312	TXT09020.1
	Basidiomycota	Agaricomycetes	Agaricales	Coprinellus	Coprinellus micaceus	290	100	0.81	3e-21	An6312	TEB38058.1
	Basidiomycota	Tremellomycetes	Tremellales	Kockovaella	Kockovaella imperatae	271	98.2	0.83	2e-20	An6312	XP_021869741.1
	Basidiomycota	Agaricomycetes	Polyporales	Fibroporia	Fibroporia radiculosa	1122	94.7	0.73	4e-18	An0646	XP_012185326.1
	Mucoromycota	Mortierellomycetes	Mortierellales	Mortierella	Mortierella elongata	498	134	0.92	2e-32	An6312	OAQ23721.1
	Basidiomycota	Mixiomycetes	Mixiales	Mixia	Mixia osmundae	267	92.4	0.82	2e-18	An6312	XP_014565898.1
	Basidiomycota	Agaricomycetes	Corticiales	Punctularia	Punctularia strigosozonata	278	109	0.81	1e-24	An6312	XP_007386108.1
